# Supplementary material for: Genome skimming identifies polymorphism in tern populations and species
Source: BMC Res Notes. 2012 Feb 14;5:94. doi: 10.1186/1756-0500-5-94 (PMC3292991; doi:10.1186/1756-0500-5-94)
Supplement: Additional file 3 — Table S3. PCR information for primers used in population genetic or phylogenetic analysis. Primer names are given for loci used in analysis (boldfaced and asterisked loci in Table 1), along with representative annealing temperatures used in successful PCR (all run with 40 cycles), forward and reverse primer sequences, and successfully amplified species. See Table S2 for source of extraction name. [file 1756-0500-5-94-S3.NEX]

#NEXUS
[ Title : List of Genes for Tern Project 102010]
begin data;
   dimensions ntax=10 nchar=11520;
   format missing=N gap=- datatype=nucleotide interleave=yes;
   matrix

[!Domain=Data;]
[Cytb]
#Alca_torda           --------------------------------------------------------------------------------------------------CTTCGGATCCCTACTAGGCATCTGTTTACTAACACAAATCCTTACAGGACTCCTACTAGCCACACATTACACTGCAGATACAACACTAGCTTTCTCATCCGTTGCCCACACATGTCGAAACGTACAATATGGTTGACTAATTCGGAACCTCCATGCAAACGGAGCATCCTTCTTCTTCATCTGTATCTACCTCCACATTGGACGAGGATTCTACTACGGCTCATACCTAAACAAAGAGACCTGAAACACAGGTGTTATTCTTCTACTAGCCCTTATAGCAACTGCCTTCGTAGGGTATGTCCTACCATGAGGACAAATATCATTTTGAGGAGCTACAGTCATCACCAACCTATTCTCAGCAATCCCCTACATCGGCCAAACTCTTGTAGAATGAGCTTGAGGTGGTTTCTCAGTAGACAACCCAACACTAACCCGATTCTTTGCCCTGCACTTCCTCCTCCCATTCATAATTGCCGGCCTCGCCCTAATTCATCTTACCTTCCTCCATGAATCTGGATCAAACAATCCTCTAGGAATCCTATCAAACTGTGATAAAATCCCATTCCATCCCTACTTCTCATTAAAAGATATCCTAGGATTCATTATCATATTCCTTCCACTAACAACCCTAGCCTTATTTTCACCCAACCTGTTAGGCGACCCAGAAAACTTCACCCCCGCAAACCCATTAGTCACTCCTCCTCATATCAAACCAGAATGATACTTCCTATTTGCATACGCTATTCTACGCTCAATCCCCAACAAACTAGGAGGAGTACTAGCCCTAGCAGCCTCTGTACTAGTACTATTCCTGGCCCCTCTTCTCCACAAATCTAAACAACGTGCAATAACCTTCCGTCCATTCTCACAATTCCTATTCTGAACCCTAGCCGCCAACCTCTTCATTCTAACATGAGTAGGTAGCCAACCCGTGGAACACCCATTCATCATCATTGGACAACTAGCTTCCCTCACCTACTTCACCATCTTACTCCTTCTATTCCCCATCGCTGGAGCTCTAGAAAACAAAATACTTAACTACTAA
#Gygis_alba           ---------------------------------------------------------------------------------------------TGAAACTNNGGATCTTTACTAGGCATNTGCCTACTAACACAAATNCTTACAGGACTTCTACTAGCCATACACTACACTGCAGACACAACCCTAGCCTTCTCATCTGTTGCTCATACATGCCGAAATGTACAATATGGTTGGCTAATCCGAAACCTTCATGCAAACGGCGCATCTTTCTTCTTCATCTGTATCTACCTACATATCGGACGAGGATTCTACTATGGTTCATACCTATATAAAGAAACTTGAAATACAGGAGTCGTCCTTCTCCTAACCCTGATAGCAACTGCCTTCGTAGGATATGTCCTACCATGAGGACAAATATCCTTCTGAGGGGCTACAGTCATCACTAACCTATTCTCAGCAATTCCCTACATCGGTCAGACCCTCGTAGAATGAGCCTGAGGTGGCTTCTCAGTAGATAATCCAACACTAACTCGATTCTTCGCCTTACACTTCCTCCTCCCCTTCATAATCGCAGGCCTTACCCTCATCCACCTCACCTTCCTCCATGAAACTGGATCGAACAATCCACTAGGTATCCTATCAAACTGTGACAAAATTCCATTCCACCCCTACTTCTCACTAAAAGATATCCTAGGATTCATCATCATATTCCTCCCATTAACAACCCTAGCCTTATTCTCACCAAACCTACTAGGAGACCCAGAAAACTTTACCCCAGCAAACCCACTAGTTACACCTCCACATATCAAACCCGAATGATACTTCTTATTTGCATATGCCATCCTACGCTCTATTCCTAACAAACTAGGAGGTGTACTAGCCCTAGCAGCTTCCGTACTAGTCCTGTTCCTAAGCCCCCTACTCCACAAATCCAAACAACGCTCAATGACTTTCCGTCCTCTCTCACAAATTCTATTCTGACTCCTAGTTGCCAACCTCTTCATCCTAACATGAGTGGGCAGCCAACCTGTAGAACACCCGTTCATTATCATTGGTCAACTAGCATCCTTAACNTACNTTACCATCCTACTACTANNATTCCCCGCTATNNGGGCCCTAGAAAACAAAATACTTAACT-----
#Larus_fuscus         ATGGCCCCAAATCTACGAAAATCTCACCCCCTCCTCAAAATAATTAACAACTCACTAATCGACCTCCCCACCCCACCAAACATCTCTACTTGATGAAACTTCGGATCCCTACTAGGCATTTGCCTACTAACACAAATCCTAACAGGACTCCTGCTAGCTATACATTACACCGCAGACACAACCCTAGCCTTCTCATCCGTCGCCCACACATGTCGAAACGTACAATATGGCTGACTAATCCGAAACCTCCACGCAAACGGAGCATCATTCTTCTTTATTTGTATTTACCTACACATCGGACGAGGATTCTACTATGGCTCATACCTCTATAAAGAAACCTGAAATACAGGAGTCATTCTCCTCTTAACCCTAATAGCAACTGCCTTCGTAGGGTATGTCTTGCCATGAGGACAAATATCCTTCTGAGGTGCTACAGTCATCACCAACCTATTCTCAGCAATCCCATACATCGGCCAAACCCTCGTAGAATGAGCCTGAGGTGGCTTCTCAGTGGACAACCCAACACTAACCCGATTCTTCGCCCTCCATTTCCTACTTCCATTCATAATCGCAGGTCTTACCTTCATCCACCTAACCTTCCTTCACGAATCAGGATCAAACAATCCACTGGGTATTCAATCAAACTGTGACAAAATCCCATTCCACCCCTACTTCTCGCTCAAAGACATCCTAGGATTCATTATCATATTCTTACCACTAACAACATTAGCTCTATTCTCACCCAACCTGTTAGGTGATCCAGAAAACTTTACTCCAGCAAACCCACTCGTTACACCCCCACACATCAAACCCGAATGATACTTCCTATTCGCATACGCTATCTTACGCTCAATCCCCAACAAACTAGGAGGCGTATTAGCCCTTGCAGCATCCGTACTAGTACTATTCTTAAGCCCCCTACTCCACAAATCTAAGCAGCGTACAATAACCTTCCGTCCTCTCTCACAACTCCTATTCTGAATCCTAGTTACTAACCTCTTCATCCTAACATGAGTAGGCAGTCAACCCGTAGAACATCCCTTTATCATCATTGGACAACTGGCTTCCTTAACCTACTTCACCATCCTACTACTCCTATTCCCTGCCATTGGAGCCCTAGAAAACAAAATACTTAACTACTAA
#Rynchops_niger       ATGGCCCCAAACCTACGAAAATCCCACCCACTCCTCAAAATAGTCAACAACTCACTAATCGACCTACCCACCCCATCAAATATCTCTGCCTGATGAAACTTTGGATCGCTACTGGGCATCTGCCTACTAACACAGATCCTAACAGGCCTCCTCCTAGCCATACATTACACTGCAGACACAACATTAGCCTTCTCATCCGTTGCTCACACATGCCGAAACGTACAGTATGGCTGACTAATCCGAAACCTTCATGCAAATGGAGCATCACTCTTCTTCATTTGCATCTACTTACACATTGGACGAGGATTTTATTACGGCTCATACCTTTACAAAGAAACCTGAAACACAGGAGTCATCCTCCTCCTAACCCTAATAGCAACAGCCTTCGTAGGATACGTCCTACCATGAGGACAAATATCCTTCTGAGGTGCCACAGTCATTACTAATCTCTTTTCAGCAATTCCATACATCGGCCAAACCATCGTAGAATGAGCTTGAGGTGGCTTCTCAGTAGATAACCCCACACTTACCCGATTCTTCGCCCTACATTTCCTCCTTCCATTCATAATTGCAGGCCTTACCCTCATCCACCTCACCTTCCTCCACGAATCAGGATCAAACAACCCCCTAGGTATCCCCTCAAACTGTGAAAAAATCCCCTTCCACCCCTATTTCTCACTAAAAGATACTCTAGGATTTATCCTCCTGTTCCTCCCACTAGCAACTTTAGCCCTATTCTCACCAAACCTACTAGGCGACCCAGAAAACTTCACCCCAGCAAACCCACTAGTTACACCCCCACATATCAAACCTGAGTGATACTTCCTATTCGCATATGCCATTCTACGTTCAATTCCCAACAAACTAGGAGGCGTACTAGCCCTGGCCGCCTCCGTACTAGTCCTCTTCCTAGCCCCCCTCCTCCACAAATCCAAGCAACGTACAATAGGATTCCGCTCTCTCTCCCAACTCCTCTTTTGAATCCTAGTCACCAATCTCCTCATTTTAACATGAGTTGGCAGCCAACCCGTAGAGCACCCCTTCATTATCATCGGACAGCTAGCCTCCTTAACCTACTTCGCCATCCTACTATTCCTATTCCCCACCATCAGTACCCTAGAGAACAAAATACTCAACTACTAA
#Sterna_antillarum    -------------------------------------------------------------------------------------------------------------------------------------------TAACAGGACTCCTACTAGCTATACACTATACTGCAGATACAACCCTAGCCTTTTCATCTGTGGCCCATACATGTCGAAATGTACAGTATGGTTGATTAATCCGTAACCTCCATGCAAACGGAGCATCATTCTTTTTCATCTGCATCTATCTACATATTGGACGAGGATTCTATTACGGTTCATACCTATACAAAGAAACCTGAAACACTGGAGTTATCCTCCTACTAACCTTAATAGCTACTGCTTTTGTAGGATATGTCCTGCCATGAGGACAAATATCCTTCTGAGGGGCTACAGTCATCACCAACTTATTCTCAGCAATCCCCTACATCGGTCAAACCCTAGTAGAATGAGCTTGAGGAGGCTTCTCAGTAGACAACCCAACACTAACTCGATTCTTTGCCCTACACTTCCTCCTACCATTCATAATTGCAGGCCTCACCATCATCCACCTCACCTTTCTCCATGAATCCGGATCAAACAATCCACTAGGTATCCTATCAAACTGTGATAAAATCCCATTCCACCCCTACTTCTCACTAAAAGATATCCTAGGATTCACTATCATATTTCTCCCACTAACAACATTAGCCCTATTCTCACCAAACCTGTTAGGAGATCCAGAAAACTTTACCCCAGCAAACCCATTAGTTACACCCCCTCATATCAAACCCGAATGATACTTCCTATTTGCATATGCTATCCTACGTTCCATCCCCAACAAACTAGGAGGCGTACTAGCCCTAGCAGCATCCGTACTAGTACTGTTCCTAAGCCCTCTACTTCACAAATCCAAACAACGCTCAATAACCTTTCGACCTCTCTCACAGCTCCTATTCTGAATCCTAGTTGCTAATCTCTTTATTCTAACATGAGTAGGTAGCCAACCCGTAGAGCATCCATTCATCATCATCGGACAGCTAGCCTCCCTAAC----------------------------------------------------------------------
#Sterna_caspia        ---------------------------------------------------------------------------------------------TGAAACTTTGGATCTCTCCTAGGCATCTGCCTATTAACACAAATCCTAACAGGGCTCCTACTAGCCATACATTACACTGCAGATACAACCCTAGCCTTTTCATCCGTAGCCCACACATGCCGAAACGTACAATACGGTTGATTAATCCGCAACCTCCATGCAAACGGAGCATCGTTCTTCTTTATTTGTGTCTACTTACATATTGGACGAGGATTCTACTATGGTTCCTACCTATATAAAGAAACATGAAATACAGGAGTCATTCTCCTGCTAACCCTAATAGCCACTGCCTTCGTAGGATATGTCCTACCATGAGGACAAATATCCTTCTGAGGGGCTACAGTCATTACCAACTTATTCTCAGCAATCCCTTACGTCGGCCAAACTCTAGTAGAATGAGCCTGAGGTGGCTTCTCAGTAGACAATCCTACACTAACCCGATTCTTTGCTCTACACTTCCTCCTCCCGTTCATAATTGCAGGCCTCACCCTTATTCACCTTACCTTTCTCCACGAATCCGGATCGAACAATCCACTAGGTATCCTATCAAACTGTGATAAAATCCCATTCCACCCCTATTTCTCACTAAAAGACATCCTAGGATTTACCATCATATTCCTTCCACTAACAACCCTAGCCTTATTCTCACCAAACCTATTAGGAGACCCAGAAAACTTCACCCCAGCAAACCCACTAGTAACCCCTCCCCATATCAAGCCAGAATGATACTTTCTATTCGCATACGCCATCCTACGCTCCATCCCCAACAAACTGGGAGGCGTACTAGCCTTAGCAGCTTCCGTACTAGTACTATTCCTAAGCCCCCTACTCCATAAATCCAAACAACGCTCAATAACCTTCCGCCCCCTCTCACAACTTCTATTCTGAACCCTAGTTGCCAACCTCCTTATCCTAACATGAGTGGGTAGCCAACCCGTAGAACACCCATTCATCATTATCGGACAACTAGCCTCACTAACCTACTTCACCATCCTATTGTTCCTATTCCCTGCTATTGGCACCCTAGAAAACAAAATACTTAACTACTAA
#Sterna_fuscata       ---------------------------------------------------------------------------------------------TGAAACTTTGGATCCCTGCTAGGTATTTGCCTACTAACACAAATCTTAACAGGACTTATACTAGCTATACATTACACTGCAGACACAACTCTGGCCTTTTCATCCGTAGCCCATACATGCCGAAACGTACAATACGGCTGACTAATCCGAAACCTTCATGCAAACGGAGCATCATTCTTCTTCATTTGCATCTACTTACATATTGGACGAGGATTCTACTACGGTTCATACCTATACAAAGAAACTTGAAACACAGGAGTTATCCTCCTCCTAACCTTAATAGCCACTGCCTTCGTAGGATATGTCCTACCATGAGGACAAATATCCTTCTGAGGAGCTACAGTCATCACCAACTTATTCTCAGCAATCCCCTACATCGGTCAAACCCTAGTAGAGTGAGCCTGAGGTGGCTTCTCAGTGGACAATCCAACACTAACCCGATTCTTTGCCTTACACTTCCTCCTTCCATTCATAATTGCAGGCCTTACCCTTATCCACCTTACCTTTCTTCATGAATCTGGGTCAAACAACCCATTGGGAATCCCTTCAAACTGTGACAAAATCCCATTCCACCCCTACTTCTCACTAAAAGATATCCTAGGATTTACCATCATATTCCTTCCGCTAACAACCCTAGCCCTATTCTCACCTAATCTATTAGGAGACCCAGAAAACTTCACCCCAGCAAACCCACTAGTTACACCCCCTCATATCAAACCTGAATGATATTTCTTATTCGCATACGCCATCCTACGCTCTATCCCCAACAAACTAGGAGGTGTACTAGCCCTAGCAGCCTCCGTACTAGTACTATTCCTAAGCCCATTACTTCACAAATCCAAACAACGTTCAATAACCTTCCGTCCCCTCTCACAACTCCTATTCTGAACTCTAGTCGCAAACCTCTTTATCCTAACATGAGTAGGTAGCCAACCTGTAGAGCACCCATTCATTATCATTGGACAATTAGCCTCCCTATCCTACTTTACCATTCTACTACTCCTATTCCCTGCTATTGGCACCCTAGAAAACAAAATACTTAACTACTAA
#Sterna_hirundo       ---------------------------------------------------------------------------------------------TGAAACTTCGGATCTCTACTAGGCATTTGCCTATTAACACAGATCCTAACAGGACTTCTACTAGCCATACACTACACCGCAGATACAACCCTAGCTTTTTCATCCGTAGCCCACACATGCCGAAACGTACAATACGGCTGATTAATCCGCAATCTCCATGCAAATGGGGCATCATTCTTCTTCATTTGTATCTACTTACATATTGGACGAGGATTCTACTATGGCTCATACCTATACAAAGAGACATGAAATACAGGAGTTATTCTCTTATTGACCCTAATGGCCACCGCCTTCGTAGGGTACGTCCTACCATGAGGACAAATATCTTTCTGAGGTGCTACAGTCATCACCAACCTATTCTCAGCAATCCCCTACATCGGCCAAACCCTAGTAGAATGAGCCTGAGGTGGTTTCTCAGTAGACAATCCAACACTCACCCGATTCTTTGCCCTACACTTCCTTCTCCCATTCATAATTGCAGGTCTCACCCTTATCCACCTTACCTTTCTCCATGAATCTGGATCGAACAATCCACTGGGTATCCTATCAAACTGCGACAAAATCCCATTCCACCCCTACTTCTCACTAAAAGATATCCTAGGATTCACTATCATATTCCTCCCACTAACGACCCTAGCTCTATTCTCACCAAATCTGTTAGGAGACCCAGAAAACTTTACCCCAGCAAACCCATTAGTTACACCTCCCCATATTAAACCCGAATGATATTTCCTATTCGCATACGCTATCCTACGCTCCATCCCTAACAAACTAGGGGGTGTATTAGCTTTAGCAGCCTCCGTACTAGTACTATTCCTAAGCCCCCTACTCCATAAGTCCAAACAGCGTTCAATAACCTTCCGTCCCCTCTCCCAGCTCCTATTNTGAATCCTAGTCGCCAATCTCTTTATCCTGACATGAGTAGGCAGTCAACCCGTAGAACATCCATTCATCATCATCGGACAACTAGCTTCCTTAACCTACTTCACCATCCTACTGCTCCTATTCCCCGCTATTGGCACCCTAGAAAATAAAATACTTAATTACTAA
#Sterna_maxima        ---------------------------------------------------------------------------------------------TGAAACTTCGGATCTCTACTAGGCATCTGCCTATTAACACAAATCCTAACAGGACTTTTACTAGCCATACACTACACTGCAGATACAACCCTAGCTTTTTCATCCGTAGCTCACACATGCCGAAACGTACAATACGGCTGGTTAATCCGCAATCTCCATGCAAATGGAGCATCATTCTTCTTCATTTGCATCTACTTACACATTGGACGGGGATTCTACTATGGTTCATACCTGTACAAAGAAACATGAAACACAGGAGTTATTCTCCTATTGACCTTAATAGCCACTGCCTTCGTAGGATATGTCCTACCATGAGGACAGATATCTTTCTGAGGTGCTACAGTCATCACTAACCTATTCTCAGCAATCCCCTACATCGGCCAAACCCTAGTAGAATGAGCATGAGGCGGTTTCTCAGTAGACAATCCAACACTAACCCGATTCTTTGCCCTACACTTTCTTCTCCCATTCATAATTGCAGGGCTTACCCTCATCCACCTTACCTTTCTCCATGAATCCGGATCGAACAATCCACTGGGTATCCTATCAAACTGTGACAAAATCCCATTTCACCCCTACTTCTCACTAAAAGACATCCTAGGATTCACTATCATATTCCTCCCTCTAACAACCCTAGCTCTGTTCTCACCAAATCTATTAGGAGACCCAGAAAACTTCACCCCAGCAAATCCACTAGTTACACCTCCCCATATCAAACCCGAATGATACTTCCTATTCGCATACGCTATCCTACGCTCCATCCCTAACAAACTAGGAGGTGTGCTAGCCTTAGCAGCCTCCGTACTAGTACTATTCCTAAGCCCCCTACTCCATAAATCCAAGCAACGTTCAATAGCTTTCCGTCCCCTCTCCCAACTCCTATTCTGAATCCTAGTTGCAAACCTCTTTATCCTAACATGAGTAGGTAGCCAACCCGTAGAACATCCATTCATCATCATCGGACAACTAGCTTCCTTAACCTACTTCACCATCCTATTACTCCTATTCCCCGCTATCGGCACCCTAGAAAACAAAATACTTAACTACTAA
#Sterna_sandvicensis  ---------------------------------------------------------------------------------------------TGGAACTTCGGATCTCTACTAGGCATTTGCCTATTAACACAAATCCTAACAGGACTTCTACTAGCCATACACTACACTGCAGATACAACCCTAGCTTTTTCATCCGTAGCTCACACATGCCGAAACGTACAATACGGCTGATTAATCCGCAATCTCCATGCAAATGGAGCATCATTCTTCTTCATTTGCATCTACTTACATATCGGACGGGGATTCTACTATGGTTCATACCTATACAAAGAAACATGAAACACAGGAGTTATTCTCCTATTGACCTTAATAGCTACCGCCTTCGTAGGATATGTCCTACCATGAGGGCAGATATCCTTCTGAGGTGCTACAGTCATCACCAACCTATTCTCAGCAATCCCTTACATCGGCCAAACATTAGTAGAATGAGCATGAGGCGGTTTCTCAGTAGACAATCCAACACTAACCCGATTCTTTGCCCTACACTTTCTCCTCCCATTCATAATTGCAGGTCTTACCCTCATCCACCTTACCTTTCTCCATGAATCCGGATCGAACAATCCACTGGGTATCCTATCAAACTGTGACAAAATTCCATTTCACCCATACTTCTCACTAAAAGACATCCTAGGATTCATTATCATATTCCTCCCACTAACAACCCTAGCTCTATTCTCACCAAATCTACTAGGGGACCCAGAAAACTTCACCCCAGCAAACCCACTAGTTACACCTCCCCATATCAAACCCGAATGATACTTCCTATTCGCATACGCCATCNTACGCTCCATCCCCAACAAACTAGGGGGTGTACTAGCCTTAGCAGCCTCCGTACTAGTGCTATTCCTAAGCCCTCTACTCCATAAATCCAAGCAACGTTCAATAGCTTTCCGTCCCCTCTCCCAACTCCTATTNTGAATCCTAGTCGCAAACCTCTTTATCCTAACATGAGTAGGTAGCCAACCCGTAGAACATCCATTCATCATCATCGGACAACTAGCTTCCTTAACCTATTTCACGATCCTATTACTCCTATTCCCCGCTATCGGCACTCTAGAAAATAAAATACTTAACTACTAA

[ND2]
#Alca_torda           -------------------------------------------------------------------------------------------------TAGAAATCAACACTCTCGCCATCATCCCGTTAATCTCAAAATCTCACCATCCCCGAGCTATCGAAGCTGCAATTAAATACTTCCTAGTACAAGCAGCTGCTTCGATTCTAGTTCTCTTCTCAAGCACAATCAATGCATGACATTCAGGACAATGAGATCTTACTCAATTAACCCATCCAACTTCATGCCTACTTCTAACGACTGCAATTGCAATAAAACTAGGGTTAGTTCCATTTCACTTTTGATTCCCAAAAGTTCTTCAAGGATCATCACTGACTACCGCCCTACTACTATCAACAGTAATAAAATTTCCTCCAATTACCATCTTATACATGACATCACACTCCCTCAACCCTACACTATTAACTATCATAGCCATTGCCTCAGCAGCCCTAGGTGGATGAATAGGACTAAACCAAACACAAATCCGAAAAATCCTAGCCTTTTCATCCATCTCTCACTTAGGCTGAATATCAATTATTCTCATCTACGACCCAAAACTCACCCTGCTAACCTTCTATCTTTACTCCCTAATAACTGCTACCGTATTCCTTACTCTAAACACAACCAAAACTATGAAACTATCAACAATAATAACTTCATGAACAAAAACCCCCATACTCAACGCTATCCTTATACTAACTCTACTCTCATTGGCACGGCTTCCCCCACTCACAGGATTCCTACCCAAATGACTCATCATTCACGAACTGACCAAACAAGAAATAACCACAGCAGCCACAGTAATCGCCATGCTCTCCTTACTGGGTTTATTCTTCTATCTCCGTCTCGCATATTATTCAACAATCACACTTCCACCAAACTCTATAAACCACATAAAACAGTGACACATTAACAAATCAACAAGCACCTCTATCGCCATCATTGCCTCCTTATCCATACTTCTACTGCCCCTTTCCCCCATAATCCTGACCACCATCTAG
#Gygis_alba           ATGAACCCACATGCTAAACTAATCACTTCCTTAAGCTTACTCCTAGGCACAACTATCACAATTTCAAGCAACCATTGAGTGATAGCTTGAACTGGATTAGAAATCAATACCCTCGCTATCCTCCCCCTTATCTCAAAATCTCATCACCCCCGAGCCATCGAGGCCGCAATTAAATACTTTCTAGTCCAAGCAGCTGCTTCAACCCTAGTCCTCTTCTCTAGCATAATTAATGCATGACACACAGGACAATGAGATATTACCCAACTAACCTATCCAATTTCATGTCTACTCCTAACAGCTGCAATTGGCATAAAACTAGGACTAGTCCCATTCCATTTCTGATTCCCAGAAGTACTTCAAGGGTCATCTTTAACTACTGCCCTATTACTGTCAACAATAATNAAATTTNCTNCAATCACCATTCTATTTATGACCTCACACTTCCTTNACCCCATACTACTAACCTCTATAGCTATTGCTTCAACAGCCCTAGGTGGATGAATAGGACTAAACCAAACACAAGTCCGAAAAATTCTAGCCTTTTCATCCATTTCCCACTTGGGTTGAATGGCAATTATCATCATCTACAGCCCAAAACTCACCTTACTAACCTTCTACCTGTACTCCCTAATAACCTCTACCGTATTTCTCTCCCTAAACACAATCAAAGTTATAAAACTATCAACAATAATAACCTCATGAACAAAAACCCCCATACTCAATGCTACTCTCATACTTACCCTACTTTCACTAGCAGGGCTCCCCCCACTAACAGGATTCCTACCCAAATGACTCATTATTCAAGAACTAACCAAACAAGAAATAACTACAGCAGCCACAATCATTACTATATTATCTCTACTGGGACTATTCTTCTACCTTCGTCTCGCGTATTACTCAACAATTACACTCCCACCAAACTCCACAAACCACATAAAACAGTGACACATTAACAAACCAACAAACACCTTCGTCGCCGTAGTCACATCTCTATCAATCTTATTACTACCCCTTTCTCCCATGATCCTGACCACCATCTAG
#Larus_fuscus[delawa] ATGAACCCCCATGCCAAGCTAGTTGCCTCCTTAAGCCTACTCCTAGGGACAACCATCACAATCTCAAGCAATCATTGAGTAATAGCCTGAACCGGACTAGAAATCAACACACTCGCTATCATCCCCCTCATCTCAAAATCCCATCACCCTCGAGCCATCGAAGCCGCAATCAAGTACTTTCTAGTGCAAGCCGCCGCTTCAACCCTAATCCTCTTCACAAGCATGAACAATGCATGACACACAGGACAATGAGATCTCACCCAACTAACCCACCCCACTTCGTGTCTACTCCTCACAGCTGCAATCGGAATAAAACTGGGATTAGTTCCATTTCATTTCTGGTTCCCAGAAGTACTTCAGGGCTCATCCCTAACTACTGCCCTACTACTATCAACAATAATAAAATTTCCCCCTATTACCATTCTATTCATAACATCACACTCTCTCAACCCAACATTACTAACCACCATAGCAATTGCATCAGCAGCCTTAGGCGGATGAATAGGACTAAACCAAACCCAGATCCGAAAGATTTTAGCCTTCTCATCCATCGCTCATTTAGGTTGAATAACAATCATCATTATTTACAGCCCGAAGCTCACTCTATTAACCTTCTATCTATACTCTCTAACAACCACTGCCGTCTTCCTCACCTTAAACACAATTAAAGCCGTAAAACTATCAACAATAATAACCTCGTGAACAAAGACCCCCATACTCAACGCCACTCTCATACTAACCCTACTATCATTAGCAGGGCTTCCCCCTCTCACAGGATTCTTGCCTAAATGACTCATCATCCAAGAGCTAACTAAACAAGAAATAACGACAGCAGCCACAATCATTGCCATATTATCTTTACTAGGCTTGTTCTTCTACCTTCGCCTCGCGTATTACTCAACAATCACACTCCCACCAAACTCTACAAACCACATAAAACAATGACACATTAACAAACCAACGGGCTCTCCAATCGCCATCACTACCTCTCTATCAATCCTATTATTACCCCTCTCCCCAATAATCCTAACCACCGTCTAG
#Rynchops_niger       ATAAATCCCCATGCCAAGCTAATCACCTCCCTTAGCCTACTTCTAGGCACAACCATCACAATTTCAAGCAGCCACTGAGCAATAGCTTGAACTGGACTAGAAATTAACACCCTGGCCATCATCCCACTTATTTCAAAATCCCACCACCCCCGAGCTATCGAGGCCGCAATTAAATACTTTCTAGTACAAGCTGCTGCCTCAACCCTAATCCTCTTCTCAAGTACAACTAATGCATACTATACAGGACAGTGAGATCTCACTCAACTAACCCATCCTACTTCATGCCTACTTCTAACAACTGCAATTGGAATGAAATTAGGATTAGTCCCATTCCACTTCTGATTCCCAGAAGTACTCCAAGGCTCACCCCTAACCACTGCCCTACTCCTGTCAACAATAATAAAATTCCCTCCAATCACTATCCTATTTATAACATCTCACTCTCTCAACCCAACACTACTAACCTCCATAGCCGTCGCCTCAGCAGCCCTAGGCGGATGAATAGGACTAAACCAAACACAAATCCGAAAAATCCTAGCTTTCTCATCTATCTCCCACTTAGGTTGAATAGTAATCATCCTCATCTACAACCCAAAACTCACCCTACTAACCTTTTACCTATACTCCCTGATAACCGCCGCTGTATTCCTTACCTTAAACACAATCAAAGCCGTAAAACTAACCACAATAATAACCTCGTGAACAAAAACCCCCTCACTCAATGCCACCCTTATGTTAACCCTACTATCACTAGCAGGACTTCCCCCACTCACAGGCTTCCTGCCTAAATGACTCATCATTCAAGAATTGACTAAACAGGAAATAACTGTAATAGCTACAATCATCGCCATACTCTCCCTTTTAGGGTTATTCTTCTACCTACGCCTCGCATACTACTCAACAATTACACTACCACCAAATTCTACAAACCATATAAAACACTGACATATTGGCAAATCAACAAGTACCTCTATCGCCATTATCACTACCCTATCCATCTCACTACTACCCATCTCCCCAATGATCCTGGCCATCTTCTAG
#Sterna_antillarum    -----CCCACATGCTAAAGTAATCACTTCCCTAAGCCTGCTCCTAGGCACAACCATCACANTNTCAAGCAACCATNGAGTGATAGCCTGGACTGGCCTAGAAATTAATACTCTTGCCATCATCCCCCTTATCTTGAAATCACACNACCCCCGAGCTATCGAAGCAGTAATCAAGTACTTCCTAGTTCAAGCAGCTGCTTCAACACTAGTCCTCTTCTCAAGCATAACCAATGCATGACACACAGGACAATGAGAACTTACCCAATTAACTCATCCAACTTCATGTCTACTCCTAACGGCTGCGATTGGAATAAAACTAGGATTAGTTCCATTCCATTTCTGGTTCCCAGAAGTACTTCAAGGCTCATCTCTAACCACCGCTCTACTACTATCTACAGTAATAAAATTCCCCCCAATTACCCTCCTACTCATGACTTCACACTCCCTTAACCCAACCCTGCTAACCTTAATAGCCATCTCCTCAGCAGCCCTAGGTGGATGAATAGGATTAAACCAAACACAAATCCGAAAAATTCTGGCTTTCTCCTCTATCTCACACCTAGGCTGAATAGTAATCATCATTATTTATAACCCAAAACTCACACTACTAACTTTTTATCTATACTCCCTAATAACTACTACTGTATTCCTTACCTTAAACACAATCAAAGTCGTAAAACTATCAACAATAATAACCTCATGAACAAAAACACCCATGCTCAACGCCACTCTCATGTTAACCCTACTTTCATTAGCAGGTCTCCCCCCACTTACAGGGTTCCTGCCTAAATGACTTATCATCCAGGAATTAACTAAACAAGAAATAACCACAGCAGCTACAATCATTGCTATGTTATCCCTACTAGGACTATTCTTCTACCTCCGTCTTGCATACTACTCGACAATCACACTCCCACCAAACTCTACAAATCACATAAAACAATGGCACATCAACAAACCAACAGATACCCATGTCGCTATTGTTACTTCCCTGTCAATTTTANTACTACCCCTCTCCCCCATATTCCTATCTATTATCTAG
#Sterna_caspia        ATGAGCCCGCACGCCAAACTAATAACTTCCCTAAGCCTACTCTTAGGTACAACCATTACAATTTCAAGCAACCATTGAGTGATAGCTTGAACTGGATTAGAAATCAACACTCTTGCCATCATCCCCCTTATCTCAAAATCACATCACCCTCGAGCTATCGAAGCCGTAATTAAATACTTCCTAATTCAAGCAGCTGCTTCAACCCTAGTTCTTTTCTCAAGTATAACCAACGCATGATACACAGGACAATGAGACCTCACCCAACTAACCCACCCAACCTCATGCCTACTCCTAACAGCCGCAATTGGAATAAAACTAGGATTAGTCCCATTCCACTTCTGATTCCCAGAAGTGCTCCAAGGCTCATCCCTAACTACTGCCCTACTACTATCAACAGTAATAAAATTCCCCCCAATCACCATTCTATTTATAACTTCACACTCCCTTAATCCAACACTACTCACCTCCATAGCCATTGCCTCAGCGGCCCTGGGTGGATGGATAGGATTAAACCAGACACAAGTTCGAAAAATCTTAGCCTTCTCCTCCATCTCTCACCTAGGCTGAATAGTAATCATCATTATTTATAACCCAAAACTCACACTGCTAACCTTCTACTTATACTCCCTAATAACAACTACCGTATTTCTAACCCTAAACACAATCAAAGTCGTAAAACTATCAACAATAATAACCTCATGAACAAAAACCCCCATACTTAATGCCACTCTTATATTAACTCTACTTTCACTAGCAGGACTTCCACCATTCACAGGGTTCCTACCCAAATGACTCATCATCCAAGAATTAACTAAACAAGAAATAACTACAACAGCTACAACTATTGCTATACTATCTCTACTTGGATTATTCTTCTACCTCCGCCTTGCATACTACTCAACAATCACACTCCCACCAAACTCCACAAACCATATAAAACAATGACACATCAATAAATCAACAGGCACCCCCATCGCCATTGTTGCCTCCCTATCAATCCTATTACTACCCCTCTCCCCTATAATCCTGTCTACCATCTAG
#Sterna_fuscata       ATGAACCCCCACGCTAAACTAATCACTTCCCTAAGCCTACTCTTAGGTACAACCATTACAATTTCAAGTAACCATTGAGTGATAGCTTGAACTGGACTAGAAATCAACACCCTCGCCATTATCCCACTCATCTCAAAATCACATCACCCTCGAGCTATCGAAGCTGTAATCAAGTATTTCTTAGTTCAAGCAGCTGCTTCAACCTTAATTCTCTTCTCAAGCATAATCAATGCATGATACACAGGACAATGAGATATCACCCAACTAACTCACCCGACTTCATGCTTACTCCTAACAGCTGCAATTGGAATAAAACTAGGATTAGTCCCATTCCACTTCTGATTTCCAGAAGTACTTCAAGGTTCATCCCTAACTACTGCCCTATTATTATCAACAATAATAAAATTCCCCCCTATCACCATTCTATTTATAACCTCACACTCCCTCAACCCAACACTACTAACCTCTATAGCTATCGCCTCAGCAGCCTTAGGTGGATGAATAGGACTAAACCAAACACAAATTCGAAAAATCCTAGCCTTCTCCTCTATCTCTCACCTAGGCTGAATAGTAATCATCATTATTTACAGCCCAAAACTCACACTACTAACCTTCTACTTATACTCCTTAATAACTACCGCTGTATTTCTGACCCTAAACACAATCAAAGCTATAAAACTATCAACGATAATAACCTCATGAACAAAAACCCCTATACTCAATGCCACTCTTATACTAACCCTACTTTCACTAGCAGGGCTTCCCCCGCTCACAGGATTCCTGCCCAAATGACTTATCATTCAAGAACTAACTAAACAAGAAATAACCACAACAGCCACAATCATCGCTATATTATCCTTATTAGGATTATTCTTCTACCTTCGTCTTGCATACTACTCAACAATCACCCTTCCACCAAACTCCACAAACCACATAAAACAGTGACACATTAACAAATCAACAAGCACCTTCATTGCCATTGTCACCTCTCTGTCAATCTTACTATTACCCCTCTCCCCCATAATCCTCTCCACCATCTAG
#Sterna_hirundo       ATGAACCCACACGCTAAACTAATNACTTCCCTAAGCCTACTCCTAGGTACTACTATCACAATTTCAAGCAACCATTGAGCGATAGCTTGAACCGGACTAGAAATCAACACTCTTGCTATCATCCCCCTTATCTCAAAATCACATCACCCCCGAGCTATTGAAGCTGCAATCAAATACTTCCTAGTCCAAGCAGCCGCTTCAGCCCTAGTTCTCTTCTCAAGCATAACCAATGCATGATATACAGGACAATGAGATCTTACCCAGTTAGTCCACCCAACTTCATGCCTACTCCTAACAGCCGCAATTGGAATAAAATTGGGACTAGTTCCATTCCATTTTTGATTCCCAGAAGTACTCCAAGGTTCATCCCTAACTACCGCCCTACTACTATCAACAGTAATAAAATTCCCCCCAATCACCATCCTATTCATAACTTCACACTCCCTCAACCCAACACTGCTTACCTCCATAGCCCTTGCCTCAGCAGCCCTAGGCGGATGAATAGGATTAAACCAAACACAAGTCCGAAAAATCTTAGCCTTCTCCTCCATCTCTCACCTGGGTTGAATAGTAATTATCATTATTTATAACCCAAAACTAACACTACTAACCTTCTACTTATACTCCCTAATAACAACTACCGTGTTTCTTACCTTAAACACAATCAAAGCTGTAAAGCTATCAACAATAATAACCTCATGAACAAAAACTCCTATACTTAATGCCGCTCTTATATTAACTCTACTTTCACTAGCAGGACTTCCCCCACTCACAGGATTCCTACCCAAGTGACTCATTATCCAAGAATTAACTAAACAAGAAATAACTACAGCAGCTACAATTATTGCCATACTATCCCTACTAGGGTTATTCTTCTACCTTCGCCTTGCATACTACTCAACGATCACGCTCCCACCAAACTCCACAAACCATATAAAACAATGACACATCAATAAATCAACAGGTACCCCCATCGCCGTTGTTACCTCCCTATCAATTCTGCTATTACCTCTCTCCCCCATAATCCTATCTGTCATCTAG
#Sterna_maxima        ATGAACCCACATGCTAAACTAATCACTTCCCTAAGCCTACTCCTAGGTTCTACCATCACAATTTCAAGCAACCATTGAGTAATAGCTTGAACCGGACTAGAGATCAACACTCTCGCCATCATCCCTCTTATCTCAAAATCACATCATCCTCGAGCTATCGAAGCCGCAATCAAATACTTCCTAGTCCAAGCAGCTGCTTCAACCCTAGTCCTTTTCTCAAGTATAACTAACGCATGATATACAGGACAATGAGATCTCACCCAATTGGTCCACCCAACTTCATGTCTACTCCTAACAGCTGCAATTGGAATAAAATTAGGATTAGTTCCATTCCATTTTTGATTCCCAGAAGTACTTCAGGGCTCATCTCTAACTACTGCCCTACTACTATCAACAGTAATGAAATTCCCCCCAATCACCATTCTATTCATAACTTCACATTCCCTCAACCCAACACTGCTTACCTCCATAGCCCTCGCCTCAGCAGCCCTAGGTGGATGAATGGGATTAAACCAAACACAAGTCCGAAAAATCTTAGCCTTCTCCTCCATCTCTCACCTAGGCTGAATAACAATCATCATTATTTATAGCCCAAAACTAACACTATTAACCTTCTACTTATATTCCCTAATAACAACTACCGTATTTCTCACCTTAAACACAATCAAAGCTGTAAAGCTATCAACAATAATAACCTCATGAACAAAAACTCCCATACTTAATGCTGCTCTTATATTAACTCTACTTTCATTAGCAGGACTCCCCCCACTCACAGGATTCCTACCTAAGTGACTCATTATCCAAGAATTAACTAAACAAGAAATAACTACAACAGCTACAATCATTGCTATACTATCCCTATTAGGGTTATTCTTCTACCTTCGCCTTGCATACTACTCAACAATCACACTTCCACCAAACTCCACAAACCATATAAAACAATGACACATCAATAAATCAACAAGCACCCCTATCGCCGTTGTTACCTCCCTGTCAATCCTACTACTACCCCTCTCCCCCATAATCCTGTCTGTCATCTAG
#Sterna_sandvicensis  ------------------CTAATCACTTCCCTAAGCCTACTCCTAGGTTCTACCATCACAATTTCAAGCAACCATTGAGTAATAGCTTGAACCGGACTAGAGATCAATACTCTCGCCATCATCCCTCTTATCTCAAAATCACATCATCCTCGAGCTATCGAAGCCGCAATCAAATACTTCCTAGTCCAAGCAGCCGCTTCAACCCTAGTTCTTTTCTCAAGTATAACTAACGCATGATATACAGGACAATGAGATCTCACCCAATTGGTCCACCCAACTTCATGTCTACTCCTAACAGCTGCAATTGGAATAAAATTAGGATTAGTTCCATTCCATTTTTGATTCCCAGAAGTACTTCAGGGCTCACCTCTAACTACCGCCCTACTACTATCAACAGTAATGAAATTCCCCCCAATCACCATTCTATTCATAACTTCACATTCCCTCAANCCAACTCTACTTACCTCCATAGCCCTCGCCTCAGCAGCCCTAGGTGGATGAATGGGATTAAACCAAACACAAGTCCGAAAAATCTTAGCCTTCTCCTCCATCTCTCACCTGGGCTGAATAACAATTATCATTATCTATAGCCCAAAACTAACACTATTAACCTTCTACCTATATGCCCTAATAACAACTACCGTATTTCTTACCTTAAACACAATCAAAGCTGTAAAACTATCAACAATAATAACCTCATGAACAAAAACTCCCATACTTAATGCCGCTCTTATGCTAACTCTACTTTCATTGGCAGGACTTCCCCCACTCACAGGATTCCTACCCAAGTGACTCATTATCCAAGAATTAACTAAACAAGAAATAACTACAACAGCTACAATTATTGCTATACTATCCCTATTAGGGTTATTCTTCTACCTTCGCCTTGCATACTACTCAACAATCACACTTCCACCAAACTCCACAAACCATATAAAACAATGACACATCAATAAATCAACAAGCACTCCTATCGCCGTTGTTACCTCCCTATCAATCCTACTACTACCCCTCTCCCCCATAATCCTGTCGG--------

[12S_rRNA]
#Alca_torda           AAAGACTTAGTCCTAACCTTACAGTTAGTTCTTGCTAAACATATACATGCAAGTATCCGCGCTCCAGTGTAAATGCCCTCAG-CCCTTCACTCC-AGGAAAGAGGAGCGGGTATCAGGCACACTCACAGTTGTAGCCCAAGACGCCTTGCTCAGCCACGCCCCCACGGGTACTCAGCAGTAGTTAACATTAAGCAATAAGTGCAAGCTTGACTTAGTTACAGCAATTCAAGGGTCGGTAAATCTTGTGCCAGCCACCGCGGTCACACAAGAGACCCAAATTAACCGTATGTCGGCGTAAAGAGTGGTACTACGATATCATGATAACTAGGATTGAAATGCGGCTAGGCTGTCATAAGCTCAAGACGCACTTAAAGCCATCTTTAAGATGATCCTAGCATCTTTGATCAATTTAATCCCACGAAAGCTAGGGCACAAACTGGGATTAGATACCCCATTATGCCTAGCCCTAAATCTTGATGCTTACCACACCAAAGCATCCGCCTGAGAACTACGAGCACAAACGCTTAAAACTCTAAGGACTTGGCGGTGCTCCAAACCCACCTAGAGGAGCCTGTTCTATAATCGATAACCCACGATTCACCCGACCACCCCTTGCCAGAGCAGCCTACATACCGCCGTCGCCAGCTCACCTCCCCTGAGAGCCCTACAGTGAGCACAATAGCCTAAACCCGCTAATAAGACAGGTCAAGGTATAGCCTATGGGGTGGAAGAAATGGGCTACATTTTCTACAATAGAAAACCCACGAAAGAGGACATGAAACAGTCCCCGGAAGGCGGATTTAGCAGTAAAGTAGGACAATAGAGCCCTCTTTAAGTCGGCCCTGGAGCACGTACATACCGCCCGTCACCCTCCTCACAAGCCACTAACTCTCTAATAACTAATAACCTTTCTGGCTGAAGATGAGGTAAGTCGTAACAAGGTAAGTGTACCGGAAGGTGCACTTAGCATAT
#Gygis_alba           ------------------------------------------------------------------------------------------------------------------------------------------------------------------------------------------------------------------------------------------------------------CCACCGCGGTCATACAAGAGACCCAAATTAACTGTATA-CGGCGTAAAGAGTGGTACTATGCTATCATAACGATTAGGGTTGAAATGTAACTAAGCCGTCATAAGCCTAAGATGCCCTTAAGATCAACCTTAAGATGACCCTAATACTTCTGATTAATTTAACACCACGAAAGCTAGGGCACAAACTGGGATTAGATACCCCACTATGCCTAGCCCTAAATCTTGATGCTTATTTTACCAAAGTATCCGCCTGGGAACTACGAGCACAAACGCTTAAAACTCTAAGGACTTGGCGGTGTCCCAAACCCACCTAGAGGAGCCTGTTCTATAATCGATAATCCACGATCCACCCGACCACCTCTCGCCAAAGCAGCCTACATACCGCCGTCGCCAGCTCACCTCCCCTGAGAGTCCAACAGTGGGCATAATAGTCTAA-CCTACTAACAAGACAGGTCAAGGTATAGCCTATGGGGTGGAAGAAATGGGCTACATTTTCTATAATAGAAAACCTACGAAAGAGGGCGTGAAACAGCCCCCAGAAGGCGGATTTAGCAGTAAAGCGGGACAATAGAGCCCCCTTTAAGTTGGCTCTGGGACACGTACATACCGCCCGTCACCCTCTTCACAAGCCGCTAACTACT--ATAANTAATGCACCCCAAGGCTGNAGATGA-----------------------------------------------
#Larus_fuscus[domin]  AAAGACTTAGTCCTAACCTTACCGTTAATTCTTGCTAGACATATACATGCAAGTATCTGCGCCCCAGTGTAAATGCCCTCGAACCCTTGTT---AAGGGGAGAGGAGCGGGTATCAGGCACAC--ACAGCTGTAGCCCAAGACGCCTTGCTCGGCCACACCCCCACGGGTACTCAGCAGTAGTTAACATTAAGCAATAAGTGCAAGCTTGACTTAGTTATAGCAATTCCAGGGTTGGTAAATCTTGTGCCAGCCACCGCGGTCACACAAGAGACCCAAATTAACCGTATA-CGGCGTAAAGAGTGGCACTATGATATCACAGTGATTAGGATTAAGATGCAACTAAGCTGTCATAAGCCCAAGGTGTACTTAAGATCACCTTTAAGATGATCCTAGTACTTCTGATTGATTTAACCCCACGAAAGCTAGGGCACAAACTGGGATTAGATACCCCACTATGCCTAGCCCTAAATCTCGATGCTTGCCGTACCAAAGCATCCGCCCGAGAACTACGAGCACAAACGCTTAAAACTCTAAGGACTTGGCGGTGCCCCAAACCCATCTAGAGGAGCCTGTTCTATAATCGATAACCCACGATTCACCCGACCACCTCTCGCCAAAGCAGCCTACATACCGCCGTCGCCAGCTCACCTTCCCTGAAAGCCCAATAGTGAGCACAATAGCCTAA-CCTGCTAGTAAGACAGGTCAAGGTATAGCCCATGAGGTGGAAGAAATGGGCTACATTTTCTACGATAGAAAACCCACGAAAGGGGGTATGAAACAGCCCCCGGAAGGCGGATTTAGCAGTAAAGCGGGACAATAAAGCCCTCTTTAAGTTGGCCCTGGGGCACGTACATACCGCCCGTCACCCTCCTCATAAGCCACCAACAACC--ATAACTAATAAATCTTATGGCTAAAGATGAGGTAAGTCGTAACAAGGTAAGTGTACCGGAAGGTGCACTTAGCATAT
#Rynchops_niger       AAAGACTTAGTCCTAACCTTACCGTTAATTCTTGCCAGGCATATACATGCAAGTATCCGCGCCCCAGTGTAAATGCCCTCAAACCCCTTACTCTAAGGGGAGAGGAGCTGGTATCAGGCACACCCACAGCTGTAGCCCAAGACGCCTTGCTCTGCCACACCCCCACGGGTACTCAGCAGTAATTAATATTAAGCAATAAGTGTAAACTTGACTTAGCCATGGCAACCCTAGGGTTGGTAAATCTTGTGCCAGCCACCGCGGTCATACAAGAGACTCAAATTAACTGTATG-CGGCGTAAAGAGTGGTACCCTGATATCACAATAACTAGGATTGAAATGCAGCTAAGCTGTCATAAGCCTAAGGTGCGCTTAAAATCCCCTCTAAAATGATCCTAGTATTTCTGATCAATTTAACCCCACGAAAGCTAGGGTACAAACTGGGATTAGATACCCCACTATGCCTAGCCCTAAATCTTGATGCTTACCGTACCAAAGCATCCGCCTGAGAACTACGAGCACAAACGCTTAAAACTCTAAGGACTTGGCGGTGCTCCAAACCCACCTAGAGGAGCCTGTTCTATAATCGATAATCCACGATTCACCCGACCACCCCTTGCCAGAGCAGCCTACATACCGCCGTCGCCAGCTCACCTCTCCTGAGAGCCCAACAGTGAGCACAATAGCCCAA-CCCGCTAGCAAGACAGGTCTAGGTATAGCCTATGGGGTGGAAGAAATGGGCTACATTTTCTACGATAGAAAACCCACGAAAAGGGGTATGAAATAACCCCTGGAAGGCGGATTTAGCAGTAAAGGAGGATAATATAGCCCCCTTTAAGTTGGCCCTGGAGCACGTACATACCGCCCGTCACCCTCTTCACAAGCCACTAGCTATC--ATAACTAATAAACTTTCCGGCTGAAGACGAGGTAAGTCGTAACAAGGTAAGTGTACCGGAAGGTGTACTTAGCATAT
#Sterna_antillarum    AAAGACTTAGTCCTAACCTTACAGTTAATTTTTGCTAGATATATACATGCAAGTATCTGCGCCCCAGTGTAAATGCCCTCAATCCCCTTACT--AAGGAAAGAGGGGCGGGTATCAGGCACACC-ATAACTGTAGCCCAAGACGCCTTGCTCTGCCACACCCCCACGGGTACTCAGCAGTAGTTAACATTAAGCAATAAGTGTAAACTTGACTTAGTCATAGCAAATTTAGGGTCGGTAAATCTTGTGCCAGCCACCGCGGTCACACAAGAGACCCAAATTAACGGTATT-CGGCGTAAAGAGTGGAACTATGATATCGTAGCAACTAAGATCGAAATACAGCTAAGCTGTCATAAGCTTAAGATGTACATAAGCTCACTATTAAGATGATCCTAGCATTTTTGATTAATTTGTCTCCACGAAAGCTAGGGCCCAAACTGGGATTAGATACCCCATTATGCCTAGCCCTAAATCTTGATGCTTGCCGTACCAAAGCATCCGCCTGAGAACTACGAGCACAAACGCTTAAAACTCTAAGGACTTGGCGGTACCCCAAACCCACCTAGAGGAGCCTGTTCTGTAATCGATAACCCACGATCTACCCAACCACTCCTTGCTAAGGCAGCCTACATACCGCCGTCGCCAGCTCACCTTCACTGAGAGTTAAACAGTGAGCACAATAGCCTAG-CCCGCTAGTAAGACAGGTCAAGGTATAGCCTATGGAGTGGAAGAAATGGGCTACATTTTCTATTATAGAAAATCTACGAAAGGAGGTATGAAACAGCCTCCGGAAGGTGGATTTAGCAGTAAAGTGGGACAATAGAGCCCTCTTTAAGTTGGCCCTGGGGTACGTACATACCGCCCGTCACCCTCCTCATAAGCCACTAATCACC--ATAACTAATAACCTTCGCGGCTGAAGATGAGGTAAGTCGTAACAAGGTAAGTGTACCGGAAGGTGTACTTAGCATAC
#Sterna_caspia        AAAGACTTAGTCCTAACCTTACTGTTAATTTTTGCTAGACATATACATGCAAGTATCCGCGCCCCAGTGTAAATGCCCTCAAGCCCCTTACC--AAGGAAAGAGGAGCAGGTATCAGGCACACCCACAGTTGTAGCCCAAGACACCTTGCTCTGCCACACCCCCACGGGTACTCAGCAGTAGTTAACATTAAGCAATAAGTGTAAACTTGACTTAGTTATAGCAAATCTAGGGTTGGTAAATCTTGTGCCAGCCACCGCGGTCACACAAGAGACCCAAATTAACTGTACG-CGGCGTAAAGAGTGGGACTATGGTGTCATAATAACTAGGATCGAAATACAACTAAGCCGTCATAAGCCCAAGGTGTACGTAAGACCCCCATTAAGATGATCCTAGCATTCTTGACTGATTTAACTCCACGAAAGCTAGGGTACAAACTGGGATTAGATACCCCATTATGCCTAGCCCTAAATCTTGATGTTTACCATACCAAATCATCCGCCTGAGAACTACGAGCACAAACGCTTAAAACTCTAAGGACTTGGCGGTGTCCCAAACCCACCTAGAGGAGCCTGTTCTGTAATCGATAACCCACGATTTACCTAGCCACTCCTTGCTAAGGCAGCCTACATACCGCCGTCGCCAGCTCACCTTCACTGAGAGCCAAACAGTGAGCACAATAGCTAAA-CTCGCTAGCAAGACAGGTCAAGGTATAGCCTATGGAGTGGAAGAAATGGGCTACATTTTCTATAATAGAAAACCTACGAAAGGGGGCATGAAACAGCCCCCGGAAGGCGGATTTAGCAGTAAAGTGGGACAATAGAGCCCCCTTTAAGTTGGCCCTGGGGCACGTACATACCGCCCGTCACCCTCCTCACAAGCCACAGACTATC--ATAACTAATACCCCCCACGGCTGAAGATGAGGCAAGTCGTAACAAGGTAAGTGTACCGGAAGGTGTACTTAGCATAC
#Sterna_fuscata       ---------------------------------------------------------------------------------------------------------------------------------------------------------------------------------------------------------------------------------------------------------------CCGCGGTCACACAAGAGACCCAAATTAACTGTATA-CGGCGTAAAGAGTGGTACTATGATGTCACACAAACTAGGATCGAAATACAACTAAGCCGTCATAAGCTCAAGATGTATTTAAGATCTCCCTTAAAATGATCCTAGCATCCCTGATCAATTTAACCCCACGAAAGCTAGGGCACAAACTGGGATTAGATACCCCATTATGCCTAGCCCTAAATCTTGATGTTTACCACACCAAAACATCCGCCCGAGAACTACGAGCACAAACGCTTAAAACTCTAAGGACTTGGCGGTGCCCCAAACCCACCTAGAGGAGCCTGTTCTGTAATCGATAATCCACGATTTACCCAACCACCCCTTGCTAAAGCAGCCTACATACCGCCGTCGCCAGCTCACCTTCATTGAGAGACAAGCAGTGAGCACAACAGCCTAA-CTCGCTAATAAGACAGGTCAAGGTATAGCCTATGGGGTGGAAGAAATGGGCTACATTTTCTATGATAGAAAACCCACGAAAGGGAGCATGAAACAGCTCCCGGAAGGCGGATTTAGCAGTAAAGCGGGATAATAGAGCCCCCTTTAAGATGGCCCTGGGGCACGTACATACCGCCCGTCACCCTCCTCACAAGCCACCAATTATC--ATAACTAATAACCCTCATGGCTGAAGATGAGGTAAGTCGTAACAA--------------------------------
#Sterna_hirundo       ---------------------------------------------------------------------------------------------------------------------------------------------------------------------------------------------------------------------------------------------------------CAGCCACCGCGGTCACACAAGAGACCCAAATTAACTGTATA-CGGCGTAAAGAGTGGAACTATGATGTCATAATAACTAGGATCGAAATACAGNTAAGCCGTCATAAGCTCAAGGTGTACCTAAGACCTCCATTAAGATGATCCTAGCATTCTTGATTAATTTAACTCCACGAAAGCTAGGACACAAACTGGGATTAGATACCCCATTATGCCTAGCCCTAAATCTTGATGTTTATCATACTAAAGCATCCGCCTGAGAACTACGAGCACAAACGCTTAAAACTCTAAGGACTTGGCGGTGCCCCAAACCCACCTAGAGGAGCCTGTTCTGTAATCGATAACCCACGATTCACCCAACCACCCCTCGCTAAGGCAGCCTACATACCGCCGTCGCCAGCTCACCTCCATTGAGAGCCAAACAGTGAGCACAATAGCTCAA-CTCGCTAGCAAGACAGGTCAAGGTATAGCCTATGGGGTGGAAGAAATGGGCTACATTTTCTATAATAGAAAACCCACGAAAGGAGGCATGAAATAGCCTCCGGAAGGCGGATTTAGCAGTAAAGCGGGACAATAGAGCCCCCTTTAAGTTGGCCCTGGGGCACGTACATACCGCCCGTCACCCTCCTCACAAGCCACAAACCATC--ATAACTAATAACCCTTACGGCTGAAGATGAGGTAAGTCGTAACAA--------------------------------
#Sterna_maxima        AAAGACTTAGTCCTAACCTTACTGTTAATTTTTGCTAGACATATACATGCAAGTATCTGCGCCCCAGTGTAAATGCCCTCAAGCCCCTTACC--AAGGAAAGAGGAGCAGGTATCAGGCACACCCACAGCTGTAGCCCAAGACGCCTTGCTCTGCCACACCCCCACGGGTACTCAGCAGTAGTTAACCTTAAGCAATAAGTGTAAACTTGACTTAGTTATAGCAAGTCTAGGGTTGGTAAATCTTGTGCCAGCCACCGCGGTCACACAAGAGACCCAAATTAACTGTACA-CGGCGTAAAGAGTGGAACTATGATGTCATAATAACTAGGGTCGAAATACAACTAAGCCGTCATAAGCTCAAGATGTACTTAAGGTCTTCATTAAGATGATCCTAGCATTCTTGATTTATTTAACGCCACGAAAGCTAGGGCACAAACTGGGATTAGATACCCCATTATGCCTAGCCCTAAATCTTGATGTTTGTCATACTAAAGCATCCGCCTGAGAACTACGAGCACAAACGCTTAAAACTCTAAGGACTTGGCGGTGCCCCAAACCCACCTAGAGGAGCCTGTTCTGTAATCGATAACCCACGATTTACCCAACCACCCCTTGCTAAGGCAGCCTACATACCGCCGTCGCCAGCTCACCTTCACTGAGAGCCAAACAGTGAGCGCAATAGCTCGA-CTCGCTAGCAAGACAGGTCAAGGTATAGCCTATGGGGTGGAAGAAATGGGCTACATTTTCTATAATAGAAAACCTACGAAAGGAGGCATGAAACAGCCTCCGGAAGGCGGATTTAGCAGTAAAGTGGGACAATAGAGCCCCCTTTAAGTTGGCCCTGGGGCACGTACATACCGCCCGTCACCCTCCTCGCAAGCCACAAACCGTC--ATAACTAATAACCCCCACGGCTGAAGATGAGGTAAGTCGTAACAAGGTAAGTGTACCGGAAGGTGTACTTAGCATAC
#Sterna_sandvicensis  -------------------------------------------------------------------------------------------------------------------------------------------------------------------------------------------------------------------------------------------------------------CACCGCGGTCACACAAGAGACCCAAATTAACTGTACA-CGGCGTAAAGAGTGGAACTATGATGTCATAATAACTAGGGTCGAAATACAACTAAGCTGTCATAAGCTCAAGATGTACTTAAGGTCTTCATTAAGATGACCCTAGCATTCTTGATTTATTTAACGCCACGAAAGCTAGGGCACAAACTGGGATTAGATACCCCATTATGCCTAGCCCTAAATCTTGATGTTTGCCATACTAAAGCATCCGCCTGAGAACTACGAGCACAAACGCTTAAAACTCTAAGGACTTGGCGGTGCCCCAAACCCACCTAGAGGAGCCTGTTCTGTAATCGATAACCCACGATTTACCCAACCACCCCTTGCTAAGGCAGCCTACATACCGCCGTCGCCAGCTCACCTTCACTGAGAGCCAAACAGTGAGCACAATAGCTCAA-CTCGCTAGCAAGACAGGTCAAGGTATAGCCTATGGGGTGGAAGAAATGGGCTACATTTTCTATAATAGAAAACCCACGAAAGGGGGCATGAAACAGCCTCCGGAAGGCGGATTTAGCAGTAAAGCGGGACAATAGAGCCCTCTTTAAGTTGGCCCTGGGGCACGTACATACCGCCCGTCACCCTCCTCGCAAGCCACAGACCATC--ATAACTAATAACCCTCACGGCTGAAGATGAGGTAAGTCGTAACAAGGTAAGTGTACCGGA-----------------

[RAG-1]
#Alca_torda                   AAAGTGAGATCATTTGAAAAAACACCTTCTGATAACAGCCAGCAGACAAACAAAGACCAGGCAGAAGAATTCACTTCTTCAAACAAGGAAATCGTACTGTGTAAAGATGAAGCAGTACCGAGACAAGAAAAGATGAACTTAATGGGCAATAGGGAGGCACTTGAGAAAGATGTCAGTGACATGAAAACACAAGACAATAAAGCTCATCAGAACAATCTAAAGCAACTTTGCCGCATCTGTGGAGTTTCATTTAAAACTGACTGTTACAAGAGAACTCATCCAGTGCATGGGCCAGTGGATGATGAAACTTTGTGGCTTCTGAGAAAGAAAGAGAAAAAAGCAACCTCTTGGCCAGATCTTATCTCTAAGGTTTTTAAGATTGATGTGCGAGGGGATGTTGATACTATCCATCCCACTCGATTTTGTCACAACTGTTGGAGTATTATCCATAGAAAATTCAGTAATACTTCATGTGAAGTATATTTTCCTCGGAACAGCACGATGGAGTGGCAACCCCACTCCCCAAACTGTGATGTGTGCCACACTACCAGTCAGGGAGTCAAGAGAAAAAGCCAGCCACCCAGTGTACAACATGGCAAACGTGTGAAGGCCATTGCAGAACGTGCTCGAATAAACAGAGGTGTAAAGAACCAAGCACAGATAAACAACAAAAATTTAATGAAAGAGATTGTCAATTGCAAGAATATACATCTCAGCACTAAGCTGCTTGCAGTTGATTACCCAGTAGATTTCATTAAATCCATCTCTTGCCAGATCTGTGAGCATATTTTGGCAGATCCAGTGGAAACATCATGCAGACACTTGTTTTGCAGAACTTGCATCCTTAAATGTATCAAGGTTATGGGCAGCTATTGCCCCTCCTGCTGGTATCCTTGCTTCCCTACTGATTTGGTAACCCCAGTGAAATCCTTCTTGAGCATCCTTGATAGCCTGGGTATAAGATGCCCTGTAAAGGAATGTGATGAAGAGATCTTGCATGGAAAATATGGCCAACACCTCTCCAGCCACAAGGAAATGAAAGACAGAGAGCTCTACAGCCACATAAATAAAGGTGGCCGACCGAGGCAGCATCTCCTGTCTTTGACCAGGAGAGCTCAGAAACATCGTCTGAGAGAACTGAAACGTCAAGTCAAGGCTTTTGCTGAGAAAGAAGAGGGCGGTGATATAAAGGCTGTATGCATGACTTTGTTCCTGTTAGCTTTAAGAGCAAAAAATGAACACAGACAAGCAGATGAATTGGAGGCGATAATGCAAGGGAGGGGATCTGGACTTCAYCCTGCTGTCTGCCTGGCAATCCGAGTCAACACATTTCTCAGCTGTAGCCAATATCATAAAATGTATAGAACAGTAAAAGCTGTCACTGGGAGGCAGATCTTCCAGCCTTTGCATGCTCTGCGCACTGCTGAGAAAGCCCTCCTACCAGGTTATCATCCATTTGAGTGGAAACCTCCCTTGAAAAATGTATCCACTAACACAGAAGTGGGAATTATAGATGGACTATCAGGACTGACACTCTCAATTGACGACTACCCAGTAGACACAATTGCAAAGAGATTTCGATATGATGTAGCCTTGGTTTGTGCTTTAAAGGACATGGAGGAGGAGATCTTGGAAGGCCTGAAAGCAAAAAACCTGGATGACTATTTGAATGGTCCCTTCACTGTGGTAGTAAAAGAGTCCTGTGATGGGATGGGAGATGTCAGCGAGAAGCATGGAAGTGGGCCTGCTGTCCCAGAGAAGGCTGTTCGCTTTTCTTTCACAGTCATGAACATTGCTATAGCATGTGGGAATGAAAGTAAGAGGATCTTTGAAGAAGTAAAGCCCAATTCAGAGTTGTGTTGCAAGCCCTTGTGCCTTATGCTGGCTGACGAATCGGATCATGAAACTCTGACAGCAATCCTGAGCCCCCTCATAGCAGAAAGAGAGGCTATGAAAAACAGCGAACTGCTACTTGAAATGGGAGGCATCCTGAGAACGTTCAAATTCATCTTTAGGGGTACAGGATATGACGAGAAACTTGTGCGAGAAGTGGAAGGGCTGGAGGCCTCAGGTTCCACCTACATTTGCACCCTGTGTGATGCAACCCGCCTGGAGGCATCCCAGAATTTGGTCTTCCACTCCATAACCAGGAGCCATGCTGAAAATCTGGAGCGCTATGAAATATGGAGGTCCAACCCATATCATGAATCTGTTGATGAGCTCCGTGACAGAGTGAAGGGTGTTTCAGCCAAACCTTTTATTGAGACTGTTCCCTCCATAGATGCGTTGCATTGTGACATTGGCAATGCAACAGAATTCTACAGGATCTTCCAGATGGAGATCGGTGAAGTTTACAAGAACCCTGACGTCTCTAAAGAGGAGAGGAAGAGGTGGCAGTTAACTCTTGACAAACACCTCAGAAAGAAGATGAACTTGAAGCCTATGATGAGGATGAGTGGAAATTTTGCTAGAAAGCTCATGTCCAAAGAGACAGTAGAGGCAGTATGTGAATTAATAAAGTGTGAGGAGAGGCATGAAGCCCTAAGAGAATTAATGGACCTTTATCTGAAGATGAAGCCAGTGTGGCGATCTTCATGCCCTGCCAAGGAGTGTCCAGAATTGCTGTGCCAGTATAGCTACAATTCACAGCGTTTTGCTGAGCTCCTATCTACAAAGTTCAAGTACAGATATGAAGGCAAGATTACAAATTATTTCCACAAAACCCTTGCTCATGTTCCTGAAATCATTGAAAGAGACGGTTCCATTGGGGCCTGGGCAAGTGAAGGAAATGAGTCTGGAAACAAACTGTTTCGGAGGTTCCGAAAAATGAATGCCAGGCAGTCCAAATGCTATGAGATGGAGGATGTCTTG
#Gygis_alba                   ---------------------------------------------------------------------------------------------------------------------------------AAGATGGACTTAATGGGCAATAGGGAGACACTTGAGAAAGATGCCAATGACATGAAAACACAAGACAGTAAAGCTCATCAGAACAATCTGAAGCAACTTTGCCGCATCTGTGGAGTTTCATTTAAAACTGATTGTTACAAGAGAACTCATCCAGTGCATGGGCCAGTGGATGATGAAACTTTGTGGCTTCTGAGAAAGAAAGAGAAAAAAGCAACCTCTTGGCCAGATCTTATCTCTAAGGTTTTTAAGATTGATGTGCGAGGGGATGTTGATACTATCCATCCCACTCGATTTTGTCACAACTGCTGGAGTATTATCCATAGAAAATTCAGTAATACTCCATGTGAAGTATATTTTCCTCGGAACAGCACGATGCAGTGGCAACCCCACTCCCCAAACTGTGATGTGTGCCACACTACCAGTCGGGGAGTCAAGAGAAAAAGCCAGCCACCCAGTCTACAACATGGCAAACGTGTGAAGACCATTGCAGAACGTGCTCGAATAAACAGAGGTGTAAAGAACCAAGCACAGATAAACAACAAAAATTTAATGAAAGAGATTGTCAATTGCAAGAATATACATCTCAGCACTAAGCTGCTTGCAGTTGATTACCCAGTAGATTTCATTAAATCCATCTCTTGCCAGATCTGTGAGCATATTTTGGCAGATCCAGTGGAAACAACATGCAGACACTTGTTTTGCAGAACTTGCATCCTTAAATGTATCAAGGTTATGGGCAGCTATTGCCCCTCCTGCTGGTATCCTTGCTTCCCTACTGATCTGGTAACCCCAGTGAAATCCTTCCTGAGCATCCTTGATAGCCTGGGTATAAGATGCCCTGTAAAGGAATGTGACGAAGAGATTTTGCATGGAAAATATGGCCAACACCTCTCCAGCCACAAGGAAATGAAAGACAGAGAGCTCTACAGCCACATAAATAAAGGTGGCCGACCAAGGCAGCATCTCCTGTCTTTGACCAGGAGAGCTCAGAAACATCGTCTGAGAGAACTGAAACGTCAAGTCAAGGCTTTTGCTGAGAAAGAAGAGGGCGGTGATATAAAGGCTGTATGCATGACTTTGTTCCTGCTAGCTTTAAGAGCAAAAAATGAACACAGACAAGCAGATGAATTGGAGGCGATAATGCAAGGGAGGGGACCTGGACTTCACCCTGCTGTCTGCCTGGCAATCCGAGTCAACACATTTCTCAGCTGTAGCCAATATCATAAAATGTATAGAACAGTAAAAGCTGTCACTGGGAGGCAGATCTTCCAGCCTTTGCATGCTCTTCGCACTGCTGAGAAAGCCCTCCTACCAGGTTATCATCCATTTGAGTGGAAACCTCCCTTGAAAAATGTATCCACTAACACAGAAATGGGAATTATAGATGGACTATCAGGATTGACACTCTCAATTGACGACTACCCAGTAGACACAATTGCAAAGAGATTTCGATATGATGCAGCCTTGGTTTGTGCCCTAAAGGACATGGAGGAGGAGATCTTGGAAGGCCTGAAAGCAAAAAACCTGGATGACTATTTGAATGGCCCCTTCACTGTGGTAGTAAAAGAGTCCTGTGATGGAATGGGAGATGTCAGCGAGAAGCATGGAAGTGGGCCTGCTGTCCCAGAGAAGGCTGTTCGCTTTTCTTTCACAGTCATGAACATTGCTATAGCATGTGGGAATGAAAGCAAGAGGATCTTTGAAGAAGTAAAGCCCAATTCAGAGTTGTGTTGCAAGCCCTTGTGCCTTATGCTGGCTGACGAATCAGATCATGAAACTCTGACAGCAATCCTGAGCCCCCTCATAGCAGAAAGAGAGGCTATGAAAAACAGTGAACTGCTACTTGAAATGGGAGGCATCCTGAGAACGTTCAAATTCATCTTTAGGGGTACAGGATATGATGAGAAACTCGTGCGAGAAGTGGAAGGGCTGGAGGCCTCAGGTTCCACCTACATTTGCACCCTGTGTGATGCAACCCGCCTGGAGGCATCCCAGAATTTGGTCTTCCACTCCATAACCAGGAGCCATGCTGAAAATCTGGAGCGCTATGAAATATGGAGGTCCAACCCATATCATGAATCTGTTGATGAGCTCCGTGACAGAGTGAAGGGTGTTTCAGCCAAACCTTTTATTGAGACTGTTCCCTCCATAGATGCGTTGCATTGCGACATTGGCAATGCAACAGAATTCTACAGGATCTTCCAGATGGAGATCGGTGAAGTTTACAAGAATCCTGATGTCTCTAAAGAGGAGAGGAAGAGGTGGCAGTTAACTCTTGACAAACACCTCAGAAAGAAGATGAACTTGAAGCCTATGATGAGGATGAGTGGAAATTTTGCTAGAAAGCTCATGTCCAAAGAGACAGTAGAGGCAGTATGTGAATTAATAAAGTGTGAGGAAAGGCATGAAGCCCTAAAAGAATTAATGGACCTTTATCTGAAGATGAAGCCAGTGTGGCGATCTTCATGCCCTGCCAAGGAGTGTCCAGAATTGCTGTGCCAGTATAGCTACAATTCACAGCGTTTTGCTGAGCTCCTATCTACAAAGTTCAAGTACAGATATGAAGGCAAGATTACAAATTATTTCCACAAAACCCTTGCTCACGTTCCTGAAATCATTGAAAGAGACGGTTCCATTGGGGCCTGGGCAAGTGAAGGAAATGAGTCTGGAAACAAACTGTTTAGGAGGTT----------------------------------------------------
#Larus_fuscus                 ---------------------------------------------------------------------------------------------------------------------------------------------------------------------------------------------------------------------------------------------------------------------------------------------------------------------------------------------------------------------------------------------------------------------------------------------------------------------------------------------------------------------------------------------------------------------------------------------------------------------------------------------------------------------------------------------------------------------------------------------------------------------------------------------------------------------------------------------------------------------------------------------------------------------------------------------------------------------------------------------ATAAGATGCCCTGTAAAGGAATGTGATGAAGAGATCTTATATGGAAAATATGGCCAACACCTCTCCAGCCACAAAGAAATGAAAGACAGAGAGCTCTACAGCCACATAAATAAAGGTGGCCGACCAAGGCAGCATCTCCTGTCTTTGACCAGGAGAGCTCAGAAACATCGTCTGAGAGAACTGAAACGTCAAGTCAAGGCTTTTGCTGAGAAAGAAGAGGGYGGTGATATAAAGGCTGTATGCATGACTTTGTTCCTGCTAGCTTTAAGAGCAAAAAATGAACACAGACAAGCAGATGAATTGGAGGCGATAATGCAAGGGAGGGGATCTGGACTTCACCCTGCTGTCTGCCTGGCAATCCGAGTCAACACATTTCTCAGCTGTAGCCAATATCATAAAATGTATAGAACAGTAAAAGCTGTCACTGGGAGGCAGATCTTCCAGCCTTTGCATGCTCTTCGCACTGCTGAGAAAGCCCTCCTACCAGGTTATCATCCCTTTGAGTGGAAACCTCCCTTGAAAAATGTATCCACTAACACAGAAGTRGGGATTATAGATGGACTATCAGGATTGACACTCTCAATTGATGACTACCCAGTAGACACAATTGCAAAGAGATTTCGATATGATGCAGCCTTGGTTTGTGCCCTAAAGGACATGGAGGAGGAGATCTTGGAAGGCCTGAAAGCAAAAAACCTGGATGACTATTTGAATGGTCCCTTCACTGTGGTAGTAAAAGAGTCCTGTGATGGAATGGGAGATGTCAGCGAGAAGCATGGAAGTGGGCCTGCTGTCCCAGAGAAGGCTGTTCGCTTTTCTTTCACAGTCATGAACATTGCTATAGCATGTGGGAATGAAAGCAAGAGGATCTTTGAAGAAGTAAAGCCCAATTCAGAGTTGTGTTGCAAGCCCYTGTGCCTTATGCTCGCT------------------------------------------------------------------------------------------------------------------------------------------------------------------------------------------------------------------------------------------------------------------------------------------------------------------------------------------------------------------------------------------------------------------------------------------------------------------------------------------------------------------------------------------------------------------------------------------------------------------------------------------------------------------------------------------------------------------------------------------------------------------------------------------------------------------------------------------------------------------------------------------------------------------------------------------------------------------------------------------------------------------------
#Rynchops_niger               AAAGTAAGATCATTTGAAAAAACACCTTCTGATAACAGCCAGCAGATAAACAAAGATCAGGCAGAAGAATTCACTTCTTCAAACAAAGAAATCGTACTGCATAAAGATGAAGCAGTACCAAGACGAGAGAAAATGGATTTAATGGGCAATAGGGAGGCACTTCAGAAAGATGTCAACGACATGAAAACACAAGACAATAAAGCTCATCAGAACAATCTGGAGCAACTTTGCCGCATCTGTGGAGTTTCATTTAAAACTGATTGTTACAAGAGAACTCATCCAGTGCATGGGCCAGTGGATGATGAAACTTTGTGGCTTCTGAGAAAGAAAGAGAAAAAAGCAACCTCTTGGCCAGATCTTATCTCTAAGGTTTTTAAGATTGATGTGCGAGGGGATGTTGATACTATCCATCCCACTCGATTTTGTCACAACTGCTGGAGTATTATCCACAGAAAATTCAGTAATACTCCATGTGAAGTATATTTTCCTCGGAACAGCACGATGGAGTGGCAGCCCCACTCCCCAAACTGTGATGTGTGCCGCACTACCAGTCGGGCAGTCAAGAGAAAAAGCCAGCCACCCAGTGTACAACATGGCAAACGTGTGAAGACCATTGCAGAACGTGCTCGAATAAACAGAGGTGTAAAGAACCAAGCACAGATAAACAACAAAAATTTAATGAAAGAGATTGCCAATTGCAAGAATATACATCTCAGCACTAAGCTGCTTGCAGTTGATTACCCAGTAGATTTCATTAAATCCATCTCTTGCCAGATCTGTGAGCATATTTTGGCAGATCCAGTGGAAACAACATGCAGACACTTGTTTTGCAGAACTTGTATCCTTAAATGTATCAAGGTTATGGGCAGCTATTGCCCCTCCTGCTGGTATCCTTGCTTCCCTACTGATCTGGTAACCCCAGTGAAATCCTTCCTGAACATCCTTGATGGCCTGGGTATAAGATGCCCTGTAAAGGAATGTGATGAAGAGATCTTGCATGGAAAATATGGCCAACACCTCTCCAGCCACAAGGAAATGAAAGACAGAGAACTCTACAGCCACATAAATAAAGGTGGCCGACCAAGGCAGCATCTCCTGTCTTTGACCAGGAGAGCTCAGAAACATCGTCTGAGAGAACTGAAACGTCAAGTCAAGGCTTTTGCTGAGAAAGAAGAGGGCGGTGATATAAAGGCTGTATGCATGACTTTGTTCCTGCTAGCTTTAAGAGCAAAAAATGAACACAGACAAGCAGATGAATTGGAGGCAATAATGCAAGGGAGGGGATCTGGACTTCACCCTGCTGTCTGCCTGGCAATCCGAGTCAACACATTTCTCAGCTGTAGCCAATATCATAAAATGTATAGAACAGTAAAAGCTGTTACTGGGAGGCAGATCTTCCAGCCTTTGCATGCTCTTCGCACTGCTGAGAAAGCCCTCCTACCTGGTTATCATCCGTTTGAGTGGAAACCTCCCTTGAAAAATGTATCCACTAACACAGAAGTGGGAATTATAGATGGACTATCAGGATTGACACTCACAATTGATGACTACCCAGTAGACACAATTGCAAAGAGATTTCGATATGATGCAGCCTTGGTTTGTGCCCTAAAGGACATGGAGGAGGAGATTTTGGAAGGCCTGAAAGCAAAACACCTGGATGACTATTTGAATGGTCCCTTCACTGTGGTAGTAAAAGAGTCCTGTGATGGAATGGGAGATGTCAGCGAGAAGCACGGAAGTGGGCCTGCTGTCCCAGAGAAGGCTGTTCGGTTTTCTTTCACAGTCATGAACATTGCTATAGCATGTGGGAATGAAAGCAAGAGGATCTTTGAAGAAGTAAAGCCCAATTCAGAGTTGTGTTGCAAGCCCTTGTGCCTTATGCTGGCTGACGAATCGGATCATGAAACTCTGACAGCAATCCTGAGCCCCCTCATAGCAGAAAGAGAGGCTATGAAAAACAGTGAACTGCTACTTGAAATGGGAGGCATCCTGAGAACGTTCAAATTCATCTTTAGGGGTACAGGATATGATGAGAAACTCGTGCGAGAAGTGGAAGGGCTGGAGGCCTCAGGTTCCACCTACATTTGTACCCTGTGTGACGCAACCCGCCTGGAGGCATCCCAGAATTTGGTCTTCCACTCCATAACCAGGAGCCATGCTGAAAATCTGGAGCGCTATGAAATATGGAGGTCCAACCCATATCACGAATCTGTTGATGAGCTCCGTGACAGAGTGAAGGGTGTTTCAGCCAAACCTTTTATTGAGACTGTTCCCTCCATAGATGCGTTGCATTGTGACATTGGCAATGCAACAGAATTCTACAGGATCTTCCAGATGGAGATCGGTGAAGTTTACAAGAATCCTGATGTCTCTAAAGAGGAGAGGAAGAGGTGGCAGTTAACTCTTGACAAACACCTCAGAAAGAAGATGAAATTGAAGCCTATGATGAGGATGAGTGGAAATTTTGCTAGAAAGCTCATGTCCAAAGAGACAGTAGAAGCAGTATGTGAATTAATAAAGTGTGAGGAAAGGCATGAAGCCCTAAAAGAATTAATGGACCTTTATCTGAAGATGAAGCCAGTGTGGCGATCTTCATGCCCTGCCAAGGAGTGTCCAGAATTGCTGTGCCAGTATAGCTACAATTCACAGCGTTTTGCTGAGCTCCTATCTACAAAGTTCAAGTACAGATATGAAGGAAAGATTACAAATTATTTCCACAAAACCCTTGCTCACGTTCCTGAAATCATTGAAAGAGACGGTTCCATTGGGGCCTGGGCAAGTGAAGGAAATGAATCTGGAAACAAACTGTTCAGGAGGTTCAGAAAAATGAATGCCAGACAGTCCAAATGCTATGAGATGGAGGATGTCTTG
#Sterna_antillarum[supercili] ---------------------------------------------------------------------------------------------------------------------------------AAGATGGACTTAATGGGCAATAGGGAGGCACTTGAGAAAGATGTCAATGACATGAAAACACAAGACAATAAAGCTCATCAGAACAATCTGAAGCAACTTTGCCGCATCTGTGGAGTTTCATTTAAAACCGATTGTTACAAGAGAACTCACCCAGTGCATGGGCCAGTGGATGATGAAACGCTGTGGCTTCTGAGAAAGAAAGAGAAAAAAGCAACCTCTTGGCCAGATCTTATCTCTAAGGTTTTTAAGATCGATGTGCGAGGGGATGTTGATACTATCCATCCCACTCGATTTTGTCACAACTGCTGGAGTATTATCCACAGAAAATTCAGTAATACTCCATGTGAAGTGTATTTTCCTCGGAACAGCACGATGGAGTGGCAACCCCACTCCCCAAACTGTGATGTGTGCCACACTACCAGTCGGGGAGTCAAGAGAAAAAGCCAGCCACCCAGTGTACAACATGGCAAACGTGTGAAGACCATTGCAGAACGTGCTCGAATAAACAGAGGTGTAAAGAACCAAGCACAGATAAACAACAAAAATTTGATGAAAGAGATTGTCAATTGCAAGGACATACATCTCAGCACTAAGCTGCTTGCAGTTGATTACCCAGTAGATTTCATTAAATCCATCTCTTGCCAGATCTGTGAGCATATTTTGGCAGATCCAGTGGAAACAACATGCAGACACTTGTTTTGCAGAACGTGCATCCTTAAATGTCTCAAGGTTATGGGCAGCTATTGCCCCTCCTGCTGGTATCCTTGCTTCCCTACTGATCTGGTAACCCCAGTGAAATCCTTCCTGAGCATCCTTGATAGCCTGGGTATAAGATGCCCTGTAAAGGAATGCGATGAAGAGATCTTGCACGGAAAATATGGCCAACACCTCTCCAGCCACAAGGAAATGAAAGACAGAGAGCCCTACAGCTACATAAATAAAGGTGGCCGACCAAGGCAGCATCTCCTGTCTTTGACCAGGAGAGCTCAGAAACATCGTCTGAGAGAACTGAAACGTCAAGTCAAGGCTTTTGCTGAGAAAGAAGAGGGCGGTGATATAAAGGCTGTATGCATGACTCTGTTCCTGCTAGCTTTAAGAGCAAAAAATGAACACAGACAAGCAGATGAATTGGAGGCGATAATGCAAGGGAGGGGATCTGGACTTCACCCTGCTGTCTGCCTGGCAATCCGAGTCAACACATTTCTCAGCTGTAGCCAATATCATAAAATGTATAGAACAGTAAAAGCTGTCACTGGGAGGCAGATCTTCCAGCCTTTGCATGCTCTTCGCACTGCTGAGAAAGCCCTCCTACCAGGCTATCATCCATTTGAGTGGAAACCTCCCTTGAAAAATGTATCCACTAACACAGAAGTGGGAATTATAGATGGACTATCAGGATTGACACTCTCAATTGACGACTACCCAGTAGACACAATTGCAAAGAGATTTCGATATGATGCAGCCTTGGTTTGTGCCCTAAAGGACATGGAGGAGGAGATCTTGGAAGGCCTGAAAGCAAAAAACCTGGATGACTATTTGAATGGTCCCTTCACTGTGGTAGTAAAAGAGTCCTGTGATGGAATGGGAGATGTCAGCGAGAAGCATGGAAGTGGGCCTGCTGTCCCAGAGAAGGCTGTTCGCTTTTCTTTCACAGTCATGAACATTGCTATAGCATGTGGGAATGGAAGCAAGAGGATCTTTGAAGAAGTAAAGCCCAATTCAGAGTTGTGTTGCAAGCCCTTATGCCTTATGCTGGCTGACGAATCGGATCATGAAACTCTGACAGCAATCCTGAGCCCTCTCATAGCAGAAAGAGAGGCTATGAAAAACAGTGAACTGCTACTTGAAATGGGAGGCATCCTGAGAACGTTCAAATTCATCTTTAGGGGTACAGGATATGATGAGAAACTCGTGCGAGAAGTGGAAGGGCTGGAGGCCTCAGGTTCCACCTACATTTGCACCCTGTGTGACGCAACCCGCCTGGAAGCATCCCAGAATTTGGTCTTCCACTCCATAACCAGGAGCCATGCTGAAAATCTGGAGCGCTATGAAATATGGAGGTCCAACCCTTATCATGAATCTGTTGATGAGCTCCGTGACAGAGTGAAGGGTGTTTCAGCCAAACCTTTTATTGAGACTGTTCCCTCCATAGATGCGTTGCACTGTGACATTGGCAATGCAACGGAGTTCTACAGGATCTTCCAGATGGAGATCGGTGAAGTCTACAAGAATCCTGATGTCTCTAAAGAGGAGAGGAAGAGGTGGCAGTTGACTCTTGACAAACACCTCAGAAAGAAGATGAACTTGAAGCCTATGATGAGGATGAGTGGAAATTTCGCAAGAAAGCTCATGTCCAAGGAAACAGTAGAAGCA---------------------------------------------------------------------------------------------------------------------------------------------------------------------------------------------------------------------------------------------------------------------------------------------------------------------------------------------------------------------------------
#Sterna_caspia                ---------------------------------------------------------------------------------------------------------------------------------AAGATGGACTTAATGGGCAATAGGGAGGCACTTGAGAAAGATGTCAATGACATGAAAACACAAGACAATAAAGCTCATCAGAACAATCTGAAGCAACTTTGCCGCATCTGTGGAGTTTCATTTAAAACTGATTGTTACAAGAGAACTCATCCAGTGCATGGGCCAGTGGATGATGAAACGCTGTGGCTTCTGAGAAAGAAAGAGAAAAAAGCAACCTCTTGGCCAGATCTTATCTCTAAGGTTTTTAAGATTGATGTGCGAGGGGATGTTGATACTATCCATCCCACTCGATTTTGTCACAACTGCTGGAGTATTATCCACAGAAAATTCAGTAATACTCCATGTGAAGTGTATTTTCCTCGGAACAGCACGATGGAGTGGCAGCCCCACTCCCCAAACTGTGATGTGTGCCACACTACCACTCGGGGAGTCAAGAGAAAAAGCCAGCCACCCAGTGTACAACATGGCAAACGTGTGAAGACCATTGCAGAACGCGCTCGAATAAACAGAGGTGTAAAGAACCAAGCACAGATAAACAACAAAAATTTAATGAAAGAGATTGTCAATTGCAAGAATATACATCTCAGCACTAAGCTGCTTGCAGTTGATTACCCAGTAGATTTCATTAAATCCATCTCTTGCCAGATCTGTGAGCATATTTTGGCAGATCCAGTGGAAACAACATGCAGACACTTGTTTTGCAGAACTTGCATCCTTAAATGTCTCAAGGTTATGGGCAGCTATTGCCCCTCCTGCTGGTATCCTTGCTTCCCTACTGATCTGGTAACCCCAGTGAAATCCTTCCTGAGCATCCTTGATAGCCTGGGTATAAGATGCCCTGTAAAGGAATGTGATGAAGAGATCTTGCACGGAAAATATGGCCAACACCTCTCCAGCCACAAGGAAATGAAAGACAGAGAGCCCTACAGCCACATAAATAAAGGTGGCCGACCAAGGCAGCATCTCCTGTCTTTGACCAGGAGAGCTCAGAAACATCGTCTGAGAGAACTGAAACGTCAAGTCAAGGCTTTTGCTGAGAAAGAAGAGGGTGGTGATATAAAGGCTGTATGCATGACTTTGTTCCTGCTAGCTTTAAGAGCCAAAAATGAACACAGACAAGCAGATGAATTGGAGGCGATAATGCAAGGGAGGGGATCTGGACTTCACCCTGCTGTCTGCCTGGCAATCCGAGTCAACACATTTCTCAGCTGTAGCCAATATCATAAAATGTATAGAACAGTAAAAGCTGTCACTGGGAGGCAGATCTTCCAGCCTTTGCACGCTCTTCGCACCGCTGAGAAAGCCCTCCTACCAGGTTATCATCCATTTGAGTGGAAACCTCCCTTGAAAAATGTATCCACTAACACAGAAGTGGGAATTATAGATGGACTATCAGGATTGACACTCTCAATTGATGACTACCCAGTAGACACAATTGCAAAGAGATTTCGATATGATGCAGCCTTGGTTTGTGCCCTAAAGGACATGGAGGAGGAGATCTTGGAAGGCTTGAAAGCAAAAAACCTGGATGACTATTTGAATGGTCCCTTCACTGTGGTAGTAAAAGAGTCCTGTGATGGAATGGGAGATGTCAGCGAGAAGCATGGAAGTGGGCCTGCTGTCCCAGAGAAGGCTGTTCGCTTTTCTTTCACAGTCATGAACATTGCTATAGCATGTGGGAATGGAAGCAAGAGGATCTTTGAAGAAGTAAAGCCCAATTCAGAGTTGTGTTGCAAGCCCTTGTGCCTTATGCTGGCTGACGAATCAGATCATGAAACTCTGACAGCAATCCTGAGCCCCCTCATAGCAGAAAGAGAGGCTATGAAAAACAGTGAACTGCTACTTGAAATGGGAGGCATCCTGAGAACGTTCAAATTCATCTTTAGGGGTACAGGATATGATGAGAAACTCGTGCGAGAAGTGGAAGGGCTGGAGGCCTCAGGTTCCACCTACATTTGCACCCTGTGTGACGCAACCCGCCTGGAGGCATCCCAGAATTTGGTCTTCCACTCCATAACCAGGAGCCATGCTGAAAATCTGGAGCGCTATGAAATATGGAGGTCCAACCCATATCATGAATCTGTTGATGAGCTCCGTGACAGAGTGAAGGGTGTTTCAGCCAAACCTTTTATTGAGACTGTTCCCTCCATAGATGCATTGCATTGCGACATTGGCAATGCAACAGAATTCTACAGGATCTTCCAGATGGAGATCGGTGAAGTTTACAAGAATCCTGACGTCTCTAAAGAGGAGAGGAAGAGGTGGCAGTTAACTCTTGACAAACACCTCAGAAAGAAGATGAACTTGAAGCCTATGATGAGGATGAGTGGAAATTTTGCTAGAAAGCTCATGTCCAAAGAGACAGTAGAGGCAGTATGTGAATTAATAAAGTGTGAGGAAAGGCATGAAGCCCTAAAAGAATTAATGGACCTTTATCTGAAGATGAAGCCAGTGTGGCGATCTTCATGCCCTGCCAAGGAGTGTCCAGAATTGCTGTGCCAGTATAGCTACAATTCACAGCGTTTTGCTGAGCTCCTATCTACAAAGTTCAAGTACAGATATGAAGGCAAGATTACAAATTATTTCCACAAAACCCTTGCTCACGTTCCTGAAATCATTGAAAGAGACGGTTCCATTGGGGCCTGGGCAAGTGAAGGAAATGAGTCTGGAAACAAACTGTTTAGGAGGTTCCGAAAAATGAATGCCAGACAGTCCAAATGCTATGAGATGGAGGATGTVTTG
#Sterna_fuscata               ------------------------------------------------------------------------------------------------------------------------------------------------------------------------------------------------------------------------------------------------------------------------------------------------------------------------------------------------------------------------------------------------------------------------------------------------------------------------------------------------------------------------------------------------------------------------------------------------------------------------------------------------------------------------------------------------------------------------------------------------------------------TACCCAGTAGATTTCATTAAATCCATCTCTTGCCAGATCTGTGAGCATATTTTGGCAGATCCAGTGGAAACAACATGCAGACACTTGTTTTGCAGAACTTGCATCCTTAAATGTCTCAAGGTTATGGGCAGCTATTGCCCCTCCTGCTGGTATCCTTGCTTCCCTACTGATCTGGTAACCCCAGTGAAATCCTTCCTGAGCATCCTTGATAGCCTGGGTATAAGATGCCCTGTAAAGGAATGTGATGAAGAGATCTTGCACGGAAAATATGGCCAACACCTCTCCAGCCACAAGGAAATGAAAGACAGAGAGCCCTACAGCCACATAAATAAAGGTGGCCGACCAAGGCAGCATCTCCTGTCTTTGACCAGGAGAGCTCAGAAACATCGTCTGAGAGAACTGAAACGTCAAGTCAAGGCTTTTGCTGAGAAAGAAGAGGGCGGTGATATAAAGGCTGTATGCATGACTTTGTTCCTGCTAGCTTTAAGAGCAAAAAATGAACACAGACAAGCAGATGAATTGGAGGCGATAATGCAAGGGAGGGGATCTGGACTTCACCCTGCTGTCTGCCTGGCAATCCGAGTCAACACATTTCTCAGCTGTAGCCAATATCATAAAATGTATAGAACTGTAAAAGCTGTCACTGGGAGGCAGATCTTCCAGCCTTTGCATGCTCTTCGCACTGCTGAGAAAGCCCTCCTACCAGGTTATCATCCATTTGAGTGGAAACCTCCCTTGAAAAATGTATCCACTAACACAGAAGTGGGAATTATAGATGGATTGTCAGGATTGACACTCTCAATTGACGACTACCCAGTAGACACAATTGCAAAGAGATTTCGATATGATGCAGCCTTGGTTTGTGCCCTAAAGGACATGGAGGAGGAGATCTTGGAAGGCCTGAAAGCAAAAAACCTGGATGACTATTTGAATGGTCCCTTCACTGTGGTAGTAAAAGAGTCCTGTGATGGAATGGGAGATGTCAGCGAGAAGCATGGAAGTGGGCCTGCTGTCCCAGAGAAGGCTGTTCGCTTTTCTTTCACAGTCATGAACATTGCTATAGCATGTGGGAATGGAAGCAAGAGGATCTTTGAAGAAGTAAAGCCCAATTCAGAGTTGTGTTGCAAGCCCTTGTGCCTTATGCTGGCTGACGAATCGGATCATGAAACTCTGACAGCAATCCTGAGCCCCCTCATAGCAGAAAGAGAGGCTATGAAAAACAGTGAACTGCTACTTGAAATGGGAGGCATCCTGAGAACGTTCAAATTCATCTTTAGGGGTACAGGATATGATGAGAAACTCGTGCGAGAAGTGGAAGGGCTGGAGGCCTCAGGTTCCACCTACATTTGCACCCTGTGTGACGCAACCCGCCTGGAGGCATCCCAGAATTTGGTCTTCCACTCCATAACCAGGAGCCATGCTGAAAATCTGGAGCGCTATGAAATATGGAGGTCCAACCCATATCATGAATCTGTTGATGAGCTCCGTGACAGAGTGAAGGGTGTTTCAGCCAAACCTTTTATTGAGACTGTTCCCTCCATAGATGCGTTGCATTGCGACATTGGCAACGCAACAGAATTCTACAGGATCTTCCAGATGGAGATCGGTGAAGTTTACAAGAATCCTGACGTCTCTAAAGAGGAGAGGAAGAGGTGGCAGTTAACTCTTGACAAACACCTCAGAAAGAAGATGAACTTGAAGCCTATGATGAGGATGAGTGGAAATTTTGCTAGAAAGCTCATGTCCAAAGAGACAGTAGAGGCAGTATGTGAATTAATAAAGTGTGAGGAAAGGCATGAAGCCCTAAAAGAATTAATGGACCTTTATCTGAAGATGAAGCCAGTGTGGCGATCTTCATGCCCTGCCAAGGAGTGTCCAGAATTGCTGTGCCAGTATAGCTACAATTCACAGCGTTTTGCTGAGCTCCTATCTACAAAGTTCAAGTACAGATATGAAGGCAAGATTACAAATTATTTCCACAAAACCCTTGCTCACGTTCCTGAAATCATTGAAAGAGACGGTTCCATTGGG------------------------------------------------------------------------------------------------------
#Sterna_hirundo               ---------------------------------------------------------------------------------------------------------------------------------AAGATGGACTTAATGGGCAATAAGGAGGCACTTGAGAAAGATGTCAATGACATGAAAACACAAGACAATAAAGCTCATCAGAACAATCTGAAGCAACTTTGCCGCATCTGTGGAGTTTCATTTAAAACTGATTGTTACAAGAGAACTCATCCAGTGCATGGGCCAGTGGATGATGAAACGCTGTGGCTTCTGAGAAAGAAAGAGAAAAAAGCAACCTCTTGGCCAGATCTTATCTCTAAGGTTTTTAAGATTGATGTGCGAGGGGATGTTGATACTATCCATCCCACTCGATTTTGTCACAACTGCTGGAGTATTATCCACAGAAAATTCAGTAATACTCCATGTGAAGTGTATTTTCCTCGGAACAGCACGATGGACTGGCAGCCCCACTCCCCAAACTGTGATGTGTGCCACACTACCAGTCGGGCAGTCAAGAGAAAAAGCCAGCCACCCAGTGTACAACATGGCAAACGTGTGAAGACCATTGCAGAACGCGCTCGAATAAACAGAGGTGTAAAGAACCAAGCACAGATAAACAACAAAAATTTAATGAAAGAGATTGTCAATTGCAAGAATATACATCTCAGCACTAAGCTGCTTGCAGTTGATTACCCAGTAGATTTCATTAAATCCATCTCTTGCCAGATCTGTGAGCATATTTTGGCAGATCCAGTGGAAACAACATGCAGACACTTGTTTTGCAGAACTTGCATCCTTAAATGTCTCAAGGTTATGGGCAGCTATTGCCCCTCCTGCTGGTATCCTTGCTTCCCTACTGATCTGGTAACCCCAGTGAAATCCTTCCTGAGCATCCTTGATAGCCTGGGTATAAGATGCCCTGTAAAGGAATGTGATGAAGAGATCTTGCACGGAAAATATGGCCAACACCTCTCCAGCCACAAGGAAATGAAAGACAGAGAGCCCTACAGCCACATAAATAAAGGTGGCCGACCAAGGCAGCATCTCCTGTCTTTGACCAGGAGAGCTCAGAAACATCGTCTGAGAGAACTGAAACGTCAAGTCAAGGCTTTTGCTGAGAAAGAAGARGGTGGTGATATAAAGGCTGTATGCATGACTTTGTTCCTGCTAGCTTTAAGAGCCAAAAATGAACACAGACAAGCAGATGAATTGGAGGCGATAATGCAAGGGAGGGGATCTGGACTTCACCCTGCTGTCTGCCTGGCAATCCGAGTCAACACATTTCTCAGCTGTAGCCAATATCATAAAATGTATAGAACAGTAAAAGCTGTCACTGGGAGGCAGATCTTCCAGCCTTTGCATGCTCTTCGCACTGCTGAGAAAGCCCTCCTACCAGGTTATCATCCATTTGAGTGGAAACCTCCCTTGAAAAATGTATCCACTAACACAGAAGTGGGAATTATAGATGGACTATCAGGATTGACACTCTCAATTGATGACTACCCAGTAGACACAATTGCAAAGAGATTTCGATATGATGCAGCCTTGGTTTGTGCCCTAAAGGACATGGAGGAGGAGATCTTGGAAGGCTTGAAAGCAAAAAACCTGGATGACTATTTGAATGGTCCCTTCACTGTGGTAGTAAAAGAGTCCTGTGATGGAATGGGAGATGTCAGCGAGAAGCATGGAAGTGGGCCTGCTGTCCCCGAGAAGGCTGTTCGCTTTTCTTTCACAGTCATGAACATTGCTATAGCATGTGGGAATGGAAGCAAGAGGATCTTTGAAGAAGTAAAGCCCAATTCAGAGTTGTGTTGCAAGCCCTTGTGCCTTATGCTGGCTGACGAATCRGATCATGAAACTCTGACAGCAATCCTGAGCCCCCTCATAGCAGAAAGAGAGGCTATGAAAAACAGTGAACTGCTACTTGAAATGGGAGGCATCCTGAGAACGTTCAAATTCATCTTTAGGGGTACAGGATATGATGAGAAACTCGTGCGAGAAGTGGAAGGGCTGGAGGCCTCAGGTTCCACCTACATTTGCACCCTGTGTGACGCAACCCGCCTGGAGGCATCCCAGAATTTGGTCTTCCACTCCATAACCAGGAGCCATGCTGAAAATCTGGAGCGCTATGAAATATGGAGGTCCAACCCATATCATGAATCTGTTGATGAGCTCCGTGACAGAGTGAAGGGTGTTTCAGCCAAACCTTTTATTGAGACTGTTCCCTCCATAGATGCGTTGCATTGCGACATTGGCAACGCAACAGAATTCTACAGGATCTTCCAGATGGAGATCGGTGAAGTTTACAAGAATCCTGACGTCTCTAAAGAGGAGAGGAAGAGGTGGCAGTTAACTCTTGACAAACACCTCAGAAAGAAGATGAACTTGAAGCCTATGATGAGGATGAGTGGAAATTTTGCTAGAAAGCTCATGTCCAAAGAGACAGTAGAGGCAGTATGTAAATTAATAAAGTGTGAGGAAAGGCATGAAGADATAAAAGAATTAATGGACCTTTATCTGAAGATGAAGCCAGTGTGGCGATCTTCATGTCCTGCCAAGGAGTGTCCAGAATTGCTGTGCCAGTATAGTTACAATTCACAGCGTTTTGCTGAGCTTCTATCTACAAAGTTCAAGTACAGGTATGAAGGGAAGATTACAAATTATTTTCACAAAACACTTGCTCACGTTCCTGAAATTATTGAAAGAGACGGTTCA------------------------------------------------------------------------------------------------------------
#Sterna_maxima                NNNNNNNNNNNNNNNNNNNNNNNNNNNNNNNNNNNNNNNNNNNNNNNNNNNNNNNNNNNNNNNNNNNNNNNNNNNNNNNNNNNNNNNNNNNNNNNNNNNNNNNNNNNNNNNNNNNNNNNNNNNNNNNNNNNNNNNNNNNNNNNNNNNNNNNNNNNNNNNNNNNNNNNNNNNNNNNNNNNNNNNNNNNNNNNNNNNNNNNNNNNNNNNNNNNNNNNNNNNNNNNNNNNNNNNNNNNNNNNNNNNNNNNNNNNNNNNNNNNNNNNNNNNNNNNNNNNNNNNNNNNNNNNNNNNNNNNNNNNNNNNNNNNNNNNNNNNNNNNNNNNNNNNNNNNNNNNNNNNNNNNNNNNNNNNNNNNNNNNNNNNNNNNNNNNNNNNNNNNNNNNNNNNNNNNNNNNNNNNNNNNNNNNNNNNNNNNNNNNNNNNNNNNNNNNNNNNNNNNNNNNNNNNNNNNNNNNNNNNNNNNNNNNNNNNNNNNNNNNNNNNNNNNNNNNNNNNNNNNNNNNNNNNNNNNNNNNNNNNNNNNNNNNNNNNNNNNNNNNNNNNNNNNNNNNNNNNNNNNNNNNNNNNNNNNNNNNNNNNNNNNNNNNNNNNNNNNNNNNNNNNNNNNNNNNNNNNNNNNNNNNNNNNNNNNNNNNNNNNNNNNNNNNNNNNNNNNNNNNNNNNNNNNNNNNNNNNNNNNNNNNNNNNNNNNNNNNNNNNNNNNNNNNNNNNNNNNNNNNNNNNNNNNNNNNNNNNNNNNNNNNNNNNNNNNNNNNNNNNNNNNNNNNNNNNNNNNNNNNNNNNNNNNNNNNNNNNNNNNNNNNNNNNNNNNNNNNNNNNNNNNNNNNNNNNNNNNNNNNNNNNNNNNNNNNNNNNNNNNNNNNNNNNNNNNNNNNNNNNNNNNNNNNNNNNNNNNNNNNNNNNNNNNNNNNNNNNNNNNNNNNNNNNNNNNNNNNNNNNNNNNNNNNNNNNNNNNNNNNNNNNNNNNNNNNNNNNNNNNNNNNNNNNNNNNNNNNNNNNNNNNNNNNNNNNNNNNNNNNNNNNNNNNNNNNNNNNNNNNNNNNNNNNNNNNNNNNNNNNNNNNNNNNNNNNNNNNNNNNNNNNNNNNNNNNNNNNNNNNNNNNNNNNNNNNNNNNNNNNNNNNNNNNNNNNNNNNNNNNNNNNNNNNNNNNNNNNNNNNNNNNNNNNNNNNNNNNNNNNNNNNNNNNNNNNNNNNNNNNNNNNNNNNNNNNNNNNNNNNNNNNNNNNNNNNNNNNNNNNNNNNNNNNNNNNNNNNNNNNNNNNNNNNNNNNNNNNNNNNNNNNNNNNNNNNNNNNNNNNNNNNNNNNNNNNNNNNNNNNNNNNNNNNNNNNNNNNNNNNNNNNNNNNNNNNNNNNNNNNNNNNNNNNNNNNNNNNNNNNNNNNNNNNNNNNNNNNNNNNNNNNNNNNNNNNNNNNNNNNNNNNNNNNNNNNNNNNNNNNNNNNNNNNNNNNNNNNNNNNNNNNNNNNNNNNNNNNNNNNNNNNNNNNNNNNNNNNNNNNNNNNNNNNNNNNNNNNNNNNNNNNNNNNNNNNNNNNNNNNNNNNNNNNNNNNNNNNNNNNNNNNNNNNNNNNNNNNNNNNNNNNNNNNNNNNNNNNNNNNNNNNNNNNNNNNNNNNNNNNNNNNNNNNNNNNNNNNNNNNNNNNNNNNNNNNNNNNNNNNNNNNNNNNNNNNNNNNNNNNNNNNNNNNNNNNNNNNNNNNNNNNNNNNNNNNNNNNNNNNNNNNNNNNNNNNNNNNNNNNNNNNNNNNNNNNNNNNNNNNNNNNNNNNNNNNNNNNNNNNNNNNNNNNNNNNNNNNNNNNNNNNNNNNNNNNNNNNNNNNNNNNNNNNNNNNNNNNNNNNNNNNNNNNNNNNNNNNNNNNNNNNNNNNNNNNNNNNNNNNNNNNNNNNNNNNNNNNNNNNNNNNNNNNNNNNNNNNNNNNNNNNNNNNNNNNNNNNNNNNNNNNNNNNNNNNNNNNNNNNNNNNNNNNNNNNNNNNNNNNNNNNNNNNNNNNNNNNNNNNNNNNNNNNNNNNNNNNNNNNNNNNNNNNNNNNNNNNNNNNNNNNNNNNNNNNNNNNNNNNNNNNNNNNNNNNNNNNNNNNNNNNNNNNNNNNNNNNNNNNNNNNNNNNNNNNNNNNNNNNNNNNNNNNNNNNNNNNNNNNNNNNNNNNNNNNNNNNNNNNNNNNNNNNNNNNNNNNNNNNNNNNNNNNNNNNNNNNNNNNNNNNNNNNNNNNNNNNNNNNNNNNNNNNNNNNNNNNNNNNNNNNNNNNNNNNNNNNNNNNNNNNNNNNNNNNNNNNNNNNNNNNNNNNNNNNNNNNNNNNNNNNNNNNNNNNNNNNNNNNNNNNNNNNNNNNNNNNNNNNNNNNNNNNNNNNNNNNNNNNNNNNNNNNNNNNNNNNNNNNNNNNNNNNNNNNNNNNNNNNNNNNNNNNNNNNNNNNNNNNNNNNNNNNNNNNNNNNNNNNNNNNNNNNNNNNNNNNNNNNNNNNNNNNNNNNNNNNNNNNNNNNNNNNNNNNNNNNNNNNNNNNNNNNNNNNNNNNNNNNNNNNNNNNNNNNNNNNNNNNNNNNNNNNNNNNNNNNNNNNNNNNNNNNNNNNNNNNNNNNNNNNNNNNNNNNNNNNNNNNNNNNNNNNNNNNNNNNNNNNNNNNNNNNNNNNNNNNNNNNNNNNNNNNNNNNNNNNNNNNNNNNNNNNNNNNNNNNNNNNNNNNNNNNNNNNNNNNNNNNNNNNNNNNNNNNNNNNNNNNNNNNNNNNNNNNNNNNNNNNNNNNNNNNNNNNNNNNNNNNNNNNNNNNNNNNNNNNNNNNNNNNNNNNNNNNNNNNNNNNNNNNNNNNNNNNNNNNNNNNNNNNNNNNNNNNNNNNNNNNNNNNNNNNNNNNNNNNNNNNNNNNNNNNNNNN
#Sterna_sandvicensis[eury]    AAAGTAAGATTAYCTGAAAAAACACCTTCTGATAACAGCCAGCAGATAAACAAAGACCAGGCAGAAGAATTCACTTCTTCAAACAAAGAAATCGTACTGCATAAAGATGAAGCAGTACCAAGACGAGAAAAGATGGACTTAATGGGCAATAGGGAGGCACTTGAGAAAGATGTCAATGACATGAAAACACAAGACAATAAAGCTCATCAGAACAATCTGAAGCAACTTTGCCGCATCTGTGGAGTTTCATTTAAAACTGATTGTTACAAGAGAACTCATCCAGTGCATGGGCCAGTGGATGATGAAACGCTGTGGCTTCTGAGAAAGAAAGAGAAAAAAGCAACCTCTTGGCCAGATCTTATCTCTAAGGTTTTTAAGATTGATGTGCGAGGGGATGTTGATACTATCCATCCCACTCGATTTTGTCACAACTGCTGGAGTATTATCCACAGAAAATTCAGTAATACTCCATGTGAAGTGTATTTTCCTCGGAACAGCACGATGGAGTGGCAGCCCCACTCCCCAAACTGTGATGTGTGCCACACTACCAGTCGGGGAGTCAAGAGAAAAAGCCAGCCACCCAGTGTACAACATGGCAAACGTGTGAAGACCATTGCAGAACGCGCTCGAATAAACAGAGGTGTAAAGAACCAAGCACAGATAAACAACAAAAATTTAATGAAAGAGATTGTCAATTGCAAGAATATACATCTCAGCACTAAGCTGCTTGCAGTTGATTACCCAGTAGATTTCATTAAATCCATCTCTTGCCAGATCTGTGACCATATTTTGGCAGATCCAGTGGAAACAACATGCAGACACTTGTTTTGCAGAACTTGCATCCTTAAATGTCTCAAGGTTATGGGCAGCTATTGCCCCTCCTGCTGGTATCCTTGCTTCCCTACTGATCTGGTAACCCCAGTGAAATCCTTCCTGAGCATCCTTGATAGCCTGGGTATAAGATGCCCTGTAAAGGAATGTGATGAAGAGATCTTGCATGGAAAATATGGCCAACACCTCTCCAGCCACAAGGAAATGAAAGACAGAGAGCCCTACAGCCACATAAATAAAGGTGGCCGACCAAGGCAGCATCTCCTGTCTTTGACCAGGAGAGCTCAGAAACATCGTCTGAGAGAACTGAAACGTCAAGTCAAGGCTTTTGCTGAGAAAGAAGAGGGTGGTGATATAAAGGCCGTATGCATGACTTTGTTCCTGCTAGCTTTAAGAGCCAAAAATGAACACAGACAAGCAGATGAATTGGAGGCGATAATGCAAGGGAGGGGATCTGGACTTCACCCTGCTGTCTGCCTGGCAATCCGAGTCAACACATTTCTCAGCTGTAGCCAATATCATAAAATGTATAGAACAGTAAAAGCTGTCACTGGGAGGCAGATCTTCCAGCCTTTGCATGCTCTTCGCACTGCTGAGAAAGCCCTCCTACCAGGTTATCATCCATTTGAGTGGAAACCTCCCTTGAAAAATGTATCCACTAACACAGAAGTGGGAATTATAGATGGACTATCAGGATTGACACTCTCAATTGATGACTACCCAGTAGACACAATTGCAAAGAGATTTCGATATGATGCAGCCTTGGTTTGTGCCCTAAAGGACATGGAGGAGGAGATCTTGGAAGGCTTGAAAGCAAAAAACCTGGATGACTATTTGAATGGTCCCTTCACTGTGGTAGTAAAAGAGTCCTGTGATGGAATGGGAGATGTCAGCGAGAAGCATGGAAGTGGGCCTGCTGTCCCAGAGAAGGCTGTTCGCTTTTCTTTCACAGTCATGAACATTGCTATAGCATGTGGGAATGGAAGCAAGAGGATCTTTGAAGAAGTAAAGCCCAATTCAGAGTTGTGTTGCAAGCCCTTGTGCCTTATGCTGGCTGACGAATCGGATCATGAAACTCTGACAGCAATCCTGAGCCCCCTCATAGCAGAAAGAGAGGCTATGAAAAACAGTGAACTGCTACTTGAAATGGGAGGCATCCTGAGAACGTTCAAATTCATCTTTAGGGGTACAGGATATGATGAGAAACTCGTGCGAGAAGTGGAAGGGCTGGAGGCCTCAGGTTCCACCTACATTTGCACCCTGTGTGACGCAACCCGCCTGGAGGCATCCCAGAATTTGGTCTTCCACTCCATAACCAGGAGCCATGCTGAAAATCTGGAGCGCTATGAAATATGGAGGTCCAACCCATATCATGAATCTGTTGATGAGCTCCGTGACAGAGTGAAGGGTGTTTCAGCCAAACCTTTTATTGAGACTGTTCCCTCCATAGATGCGTTGCATTGCGACATTGGCAACGCAACAGAATTCTACAGGATCTTCCAGATGGAGATCGGTGAAGTTTACAAGAATCCTGACGTCTCTAAAGAGGAGAGGAAGAGGTGGCAGTTAACTCTTGACAAACACCTCAGAAAGAAGATGAACTTGAAGCCTATGATGAGGATGAGTGGAAATTTTGCTAGAAAGCTCATGTCCAAAGAGACAGTAGAGGCAGTATGTGAATTAATAAAGTGTGAGGAAAGGCATGAAGCCCTAAAAGAATTAATGGACCTTTATCTGAAGATGAAGCCAGTGTGGCGATCTTCATGCCCTGCCAAGGAGTGTCCAGAATTGCTGTGCCAGTATAGCTACAATTCACAGCGTTTTGCTGAGCTCCTATCTACAAAGTTCAAGTACAGATATGAAGGCAAGATTACAAATTATTTCCACAAAACCCTTGCTCACGTTCCTGAAATCATTGAAAGAGACGGTTCCATTGGGGCCTGGGCAAGTGAAGGAAATGAGTCTGGAAACAAACTGTTTAGGAGGTTCCGAAAAATGAATGCCAGACAGTCCAAATGCTATGAGATGGAGGATGTCTTG

[Beta-fibrinogen]    
#Alca_torda[Uria]    ----------------------------------GTATGTACTTGCATTAGACATTTAAAATAAAAATAGAGCTTAAAGTAGAGCTGAATATAGAATATTTCTCTAATTTGCTGTTAGTTTTCACAGTATTTTGTGGTATCTTAAAMTATGTTTGATCCCTCCAAGTTACCAGCCAAATGTCCATGCAATTCTCTTGCCTTAGCCAAGGGCAGGTAAAACTATTTATTAGGTTAGTACTGCTCCACAACCAGGTAAGAAGCAAGCACGCTGAATTTTATTGATTCCATGAATGACGTTACCACAGACAAATCAGCAAATCTGGATGCAATTGAYTAATTGTCAGACATTGATGGTAGCAGTGCTGAGGACACTGTCTTGCTTAAGTAGGAATATTGGTACTCACTCCAGTAACACATAGTGGGTCCTCAGGAAAGAGACAGGTAGCATGGGCCTGTTTAAAAAACAAAGTTCTGCCTACTCAGAAGACAGGAGCTCAGTTGTAAAGTACACAATTTAGCACTGTATCTCTAAACTGTGTGCTGTGTCTTTATCTTAATACTCAATTATATATTAATGAATAAAGGAATTGTTTAGATTGGGGAAGGCATGCATTCCTCATTGTTTTATATCTTTCAGTCACATTGATATTGCAATTATCATTATGAACTGCAAGTAATTGTCGTTATCAATCAGTAAACTAAGATGACACTCCCAAAGAGATGCATTAACTTGTTTTTCTTAGCTGCTTCATCTTCCAAGTGCACAGTGTAGCACACACTTGTGATGGYCAATATTTTACAGAAAGTTCAGAGAGGATTTTAAATGTTTATTATGGTTTGACAATTTCAGTACAGGGGCGGGTGTACGTACTCCGTTGATCTGTTTGCTTAACACATCTGTTTGTTCTTCTGTCACTCTTAACACTTGCTTTTCTCTCATTCAG-----------------------------------------------------------
#Gygis_alba          -------------TGACAGAGACAACGATGGATGGTATGTACTTGCATTAGACATTTAAAATAAAAATAGAGCTTAAAGTAGAGCTGAATATAGAATATTTCTCTAATTTGCTGTTAGTTTTCACAGTATTTCCTGGTATCTTAAAATATGTTTTATCCCTGCAAGTTACCAGCCAAATGTCCATGCAGTTCTCTTGCCTTAGCCAAGGGCAGGTAAAACTATTTATTAGGTTAGTACTGCTCCACAACCAAGTAAGAAGCAAGCACGCTGAATTTTATTGATTCCATGAAAGATGTTACCATAGACAAATCAGCAAATCTGGATGCAATAGATTAATTGTCAGAGATTGATGGTAGCAGTGCTGAGGACACTGTCTTGCTTAAGTAGGAATATTGGTACTCGCTCCAGTAACACATAATGGGTCCTCAGGAAAGAGACAGGTAGCACGGCC-TGTTTAAAAAACAAAGTTCTGCCTACTCAGAAGACAGGAGCTCAGTTGTAAAGTACACAATTTAGCACTGTATCTCTAAATTGTGTGCTATGTCTTTATCTTAATGCCCAATTACATATTAATGAATAAAGGAATTGTTTAGATTGGGGAAGGCATGCATTTCTCATTGTTTTATATCTTTCAGTTGCATTGATATTGCAATTATCATTATGAACTGCAAGTAATTGCAGTTATCAATCAGTAAACTAAGATGACACTCCCAAAGAGATGCATTAACTTGTTTTTCTTGGCTGCTTCACCTTCCAAGTGCACTGTGTAGCACACACTTGTGATGGTCAATATTTTACAGAAAGTTCAGAGAGGATTTTAAATGTTTATTATGGTTTGACAATTTCAGTACAGGGGCGGGTGTACGTACTCCGTTGATCTGTTCGCTTAACACATCTGTTTGTTCTTCTCCCACTCTTAACAGTTGCTTTTCTCTCG-TCAGGTTAACCACTGATCCAAGAAAACAGTGCTCCAAAGAAGATGGTGGTGGATGGTGGTACA
#Larus_fuscus[atric] ----------------------------------GTATGTACTTGCATTAGACATTTAAAGTAAAAATAGAGCTTAAAGTAGAGCTGAATATAGAATATTTCTCTAATTTGCTGTTAGTTTTCATAGTATTTCGTGGTATCTTAAAATATGTTTTATCCCTGCAAGTTACCAGCCAAATGTCCATGCAGTTCTCTTGCCTTAGCCAAGGGCAGGTAAARCTATTTATTAGGTTAGTACTGCTCCACAATCAAGTAAGAAGCAAGCATGCTGAATTTTACTGATTCCGGGAATGACATTACCATAGACAAATCAGCAAATCTGGATGCAATAGATTAATTGTCAGAGATTGATGGTAGCAGTGCTGAGGACACTGTCTTTCTTAAGTAGGAATATTGGTACTCACTCCAGTAACACATAATGGGTCCTCAGGAAAGAGACTGTTAGCATGGCC-TGTTTAAAAAACAAAGTTCTGCCTACTTAGAAGACAGGAGCTCAGTTGTAAAGTACACAATTTAGCACTGTATCTCTAAATTGTGTGCTATGTCTTTATCTTAATACCCAATTACATATTAATGAATAAAGGAATTGTTTAGACTGGGGAAGGCATGCATTTCTCATTGTTTTATATCTTTCAGTTGCATTGATATTGCAGTTATCATTATGAACTGCAAGTAATTGTAGTTATCAATCAGTAAACTAAGATGACACTCCCAAGGAGATGCATTAACTTGTTTTTCTTAGCTGCTTCATCTTCCAAGTGCACTGTGTAGCACACACTTGTGATGGTCAATATTTTACAGAAAGTTCAGAGAGGATATTAAATGTTTATTATGGTTTGACAATTTCAGTACAGGGGCGGGTGTATGTACTCCGTCGATCTGTTTGCTTAACACATCTGTTTGTTCTTCTGTCACTCTTAACACTTGCTTTTCTCTCA-TCAG-----------------------------------------------------------
#Rynchops_niger      ----------------------------------GTATGTACTTGCATTAGACATTTAAAATGAAAATAGAGCTTAAAGTAGAGCTGAATATAGAATATTTCTCTAATTTGCTGTTAGTTTTCACAGTATTTTGTGGTATCTTAAAATATGTTTTAACCCTGCAAGTTACCAGCCAAATGTCCATGCAGTTCTCTTGCCTTAGGCAAGGGCAGGTAAAACTATTTATTAGGTTAGTACTGCTGCACAACCAAGTAAGAAGCAAGCACCCTGAATTTTATTGATTTCATGAATGACGTTACCATAGACAAATCAGCATATCTGGATGCAATAGATTAATTGTCAGAGATTGATGGTAGCAGTGCTGAGGACACCGTCTTGCTTAAGGAGGAATATTGGTACTCACTCCAGTAACACATAATGGGTCCTCAGGAAAGAGACAGGTAGCACGGCC-TGTTTAAAAAACAAAGTTCTGCCTACTCAGAAGACAGGAGCTCAGTTGTAAAGTACACAATTTAGCACTGTATCTCTACATTGTGTGCTATGTCTTTATCTTAATAGCCAATTACATAATAATGAATAAAGGAATTGTTTAGRTTGGGGAAGGCATGCATTTCTCATTGTTTTATACCTTTCAGTTGCATTGATATTGCAATTATCATTATGAACTGCAAGTAATTGTAGTTATCAATCAGTAAACTAAGATGACACTCCCAAAGAGATGCATTAACTTGTTTTTCTTAGCTGCTTCGTCTTCCAAGTGCACTGTGTAGCACACACTTGTGATGGTCAATATTTTACAGAAAGTTCAGAGAGGATTTAAAATGTTTATTATGGTTTGACAATTTCAGTACAGGGGTGGGTGTACGTACTCCGTTGATCTGTTTCCTTAACACATCTGTTTGTTCTTCTGTCACTCTTAACACTTGCTTTTCTCTCA-TCAG-----------------------------------------------------------
#Sterna_antillarum   ----------------------------------GTATGTACTTGCATTAGACATTTAAAATAAAAATAGAGCTTAAAGTAGAGCTGAATATAGAATATTTCTCTAATTTGCTGTTAGTTTTCACAGTATTTTGTGGTATCTTRAAATAGGTTTTATCCCCGCAAGTTACCAGCCAAATGTCCATGCAGTTCTCTTGCCTTAGCCAAGGGCAGGTAAAACTGTTTATTAGGTTWGTACTGCTCCATGACCAAGTAAGAAGCAAGCACGCTGAATTTTATTGATTCCRTGAATGACGTTACCATAGACAAATCAGCAAATCTGGATGCAATAGATTGATTGTCAGAGATTGATGGTAGCAGTGCTGAGGACACTGTCTTGCTTAAGTAGGAATATTGGTACTCACTCCAGTAACACATAATGGGTCCTCAGGAAAGAGACAGGTAGCACGACC-TGTTTAAAAAACAAAGTTCTGCCTACTCAGAAGACAGGAGCTCAGTTGTAAAGTACACAATTTAGCACTGTATCTCTAAATTGTGTGCTATGTCTTTATCTTAATACCCAATTACATATTAATGAATAAAGGAATGGTTTAGATTGGTGAAGGTATGCATTTCTCATTGTTTTATATCTCTCAGTTGCATTGATATTGCAATTATCATTATGAACTGCAAGTAATTGTAGTTATCAATCAGTAAACTAAGATGACACTCCCAGAGAGATGCATTAACTTATTTTTCTTAGCTGCTTCATCTTCCAAGTGCACTGTGTAGCACACACTTGTGATGGTCARTATTTTACAGAAAGTTCAGAGAGGATTTTAAATGTTTATTATGGTTTGACAATTTCAGTACAGGGGCGGGTGTACGTACTCTGTTGATCTGTTTGCTTAACACATCTGTTTGTTCTTCTGTCACTCTTAACACTTGCTTTTCTCTCA-TCAG-----------------------------------------------------------
#Sterna_caspia       ----------------------------------GTATGTACTTGCATTAGACATTTAAAATAAAAATAGAGCTTAAAGTAGAGCTGAATATAGAATATTTCTCTAATTTGCTGTTAGTTTTCACAGTATTTCGTGGTATCTTAAAATATGTTTTATCCCTGCAAGTTACCAGCCAAATGTCCATGCAGTTCTCTTGCCTTAGCCAAGGGCAGGTAAAACTGTTTATTGGGTTTGTACTGCTCCACGACCAAGTAAGAAGCAAGCACGCTGAATTTTATTGATTTCGTGAATGACGTTACCATAGACAAATCAGCAAATCTGGATGCAATAGATTGATTGTCAGAGATTGATGGTAGCAGTGCTGAGGACACTGTCTTGCTTAAGTAGGAATATTGGTACTCACTCCAGTAACACATAATGGGTCCTCAGGAAAGAGACAGGTAGCATGGCC-TGTTTAAAAAACAAAGTTCTGCCTACTCAGAAGACAGGAGCTCAGTTGTAAAGTACACAATTTAGCACTGTATCTCTAAATTGTGTGCTATGTCTTTATCTTAATACCCAATTACACATTAATGAATAAAGGAATTGTTTAGATTGGTGAAGGCATGCATTTCTCATTGTTTTATATCTTTCAGTTGCATTGATATTGCAATTATCATTATGAACTGCAAATAATTGTAGTTATCAATCAGTAAACTAAGATGACACTCCCAAAGAGATGCATTAACTTGTTTTTCTTAGCTGCTTCATCTTCCAAGTGCACTGTGTAGCACACACTTGTGATGGTCAATATTTCACAGAAAGTTCAGAGAGGATTTTAAATGTTTATTATGGTTTGACAATTTCAGTACAGGGGCGGGTGTACGTACTCTGTTGATCTGTTTGCTTAACACATCTGTTTGTTCTTCTGTCACTCTTAACGCTTGCTTTTCTCTCA-TCAG-----------------------------------------------------------
#Sterna_fuscata      -------------NNNNNNNNNNNNNNNNNNNNNNNNNNNNNNNNNNNNNNNNNNNNNNNNNNNNNNNNNNNNNNNNNNNNNNNNNNNNNNNNNNNNNNNNNNNNNNNNNNNNNNNNNNNNNNNNNNNNNNNNNNNNNNNNNNNNNNNNNNNNNNNNNNNNNNNNNNNNNNNNNNNNNNNNNNNNNNNNNNNNNNNNNNNNNNNNNNNNNNNNNNNNNNNNNNNNNNNNNNNNNNNNNNNNNNNNNNNNNNNNNNNNNNNNNNNNNNNNNNNNNNNNNNNNNNNNNNNNNNNNNNNNNNNNNNNNNNNNNNNNNNNNNNNNNNNNNNNNNNNNNNNNNNNNNNNNNNNNNNNNNNNNNNNNNNNNNNNNNNNNNNNNNNNNNNNNNNNNNNNNNNNNNNNNNNNNNNNNNNNNNNNNNNNNNNNNNNNNNNNNNNNNNNNNNNNNNNNNNNNNNNNNNNNNNNNNNNNNNNNNNNNNNNNNNNNNNNNNNNNNNNNNNNNNNNNNNNNNNNNNNNNNNNNNNNNNNNNNNNNNNNNNNNNNNNNNNNNNNNNNNNNNNNNNNNNNNNNNNNNNNNNNNNNNNNNNNNNNNNNNNNNNNNNNNNNNNNNNNNNNNNNNNNNNNNNNNNNNNNNNNNNNNNNNNNNNNNNNNNNNNNNNNNNNNNNNNNNNNNNNNNNNNNNNNNNNNNNNNNNNNNNNNNNNNNNNNNNNNNNNNNNNNNNNNNNNNNNNNNNNNNNNNNNNNNNNNNNNNNNNNNNNNNNNNNNNNNNNNNNNNNNNNNNNNNNNNNNNNNNNNNNNNNNNNNNNNNNNNNNNNNNNNNNNNNNNNNNNNNNNNNNNNNNNNNNNNNNNNNNNNNNNNNNNNNNNNNNNNNNNNNNNNNNNNNNNNNNNNNNNNNNNNNNNNNNNNNNNNNNNNNNNNNNNNNNNNNNNNNNNNNNNNNNNNNNNNNNNNNNNNNNNNNNNNNNNNNNNNNNNNNNNNNNNNNNNNNNNNNNNNNNN------
#Sterna_hirundo[for] ----------------------------------GTATGTACTTGCATTAGACATTTAAAATAAAAATAGAGCTTAAAGTAGAGCTGAATATAGAACATTTCTCTAATTTGCTGTTAGTTTTCACAGTATTTCGTGGTATCTTAAAATATGTTTTATCCCTGCAAGTTACCAGCCAAATGTCCATGCAGTTCTCTTGCCTTAGCCAAGGGCAGGTAAAACTGTTTATTASGTTTGTACGGCTCCACGACCAAGTAAGAAGCAAGCACGCTGAATTTTATTGATTCCGTGAATGACGTTACCATAGACAAATCAGCAAATCTGGATGCAATAGATTGATTGTCAGAGATTGATGGTAGCAGTGCTGAGGACCCTGTCTTGCTTAAGTAGGAATATTGGTACTCACTCCAGTAACGCATAATGGGTCCTCAGGAAAGAGACAGGTAGCACGGCC-TGTTTAAAAAACAAAGTTCTGCCTACTCAGAAGACAGGAGCTCAGTTGTAAAGTACACAATTTAGCACTGTATCTCTAAATTGTGTGCTATGTCTTTATCTTAATACCCAATTACACATTAATGAATAAAGGAATTGTTTAGATTGGTGAAGGCATGCATTTCTCATTGTTTTATATCTTTCAGTTGCATTGATATTGCAATTATCATTATGAACTGCAAGTAATTATAGTTATCAATCAGTAAACTAAGATGACRCTCCCAAAGAGATGCATTAACTTGTTTTTCTTAGCTGCTTCATCTTCCAAGTGCACTGTGTAGCACACACTTGTGATGGTCAATATTTCACAGAAAGTTCAGAGAGGATTTTAAGTGTTTATTATGGTTTGACAATTTCAGTACAGGGGTGGGTGTACGTACTGTGTTGATCTGTTTGCTTAACACATCTGTTTGTTCTTCTGTCACTCTTAACGCTTGCTTTTCTCTCA-TCAG-----------------------------------------------------------
#Sterna_maxima       ----------------------------------GTATGTACTTGCATTAGACATTTAAAATAAAAATAGAGCTTAAAGTAGAGCTGAATATAGAACATTTCTCTAATTTGCTGTTAGTTTTCACAGTATTTCGTGGTATCTTAAAATATGTTTTATCCCTGCAAGTTACCAGCCAAATGTCCATGCAGTTCTCTTGCCTTAGCCAAGGGCAGGTAAAACTGTTTATTAGGTTTGTACTGCTCCACGACCAAGTAAGAAGCAAGTACGCTGAATTTTTTTGATTTCGTGAATGACGTTACCATAGACAAATCGGCAAATCTGGATGCAATAGATTGATTGTCAGAGATTGATGGTAGCAGTGCTGAGGACACTGTCTTGCTTAAGTAGGAATATTGGTACTCACTCCAGTAACACATAATGGGTCCTCAGGAAAGAGACAGGTAGCACGGCC-TGTTTAAAAAACAAAGTTCTGCCTACTCAGAAGACAGGAGCTCAGTTGTAAAGTACACAATTTAGCACTGTATCTCTAAATTGTGTGCTATGTCTTTATCTTAATACCCAATTACACATTAATGAATAAAGGAATTGTTTAGATTGGTGAAGGCATGCATTTCTCATTGTTTTATATCTTTCAGTTGCATTGATATTGCAATTATCATTATGAACTGCAAGTAATTATAGTTATCAATCAGTAAACTAAGATGACACTCCCAAAGAGATGCATTAACTTGTTTTTCTTAGCTGCTTCATCTTCCAAGTGCACTGTGTAGCACACACTTGTGATGGTCAATATTTCACAGAAAGTTCAGAGAGGATTTTAAATGTTTATTATGGTTTGACAATTTCAGTACAGGGGTGGGTGTACGTACTGTGTTGATCTGTTTGCTTAACACATCTGTTTGTTCTTCTGTCACTCTTAACGCTTGCTTTTCTCTCA-TCAG-----------------------------------------------------------
#Sterna_sandvicensis TCTTCAGTACTTATGACAGAGACAACGATGGATGGTATGTACTTGCATTAGACATTTAAAATAAAAATAGAGCTTAAAGTAGAGCTGAATATAGAACATTTCTCTAATTTGCTGTTAGTTTTCACAGTATTTCGTGGTATCTTAAAATATGTTTTATCCCTGCAAGTTACCAGCCAAATGTCCATGCAGTTCTCTTGCCTTAGCCAAGGGCAGGTAAAACTGTTTATTAGGTTTGTACTGCTCCACGACCAAGTAAGAAGCAAGCACGCTGAATTTTTTTGATTTCGTGAATGACGTTACCATAGACAAATCGGCAAATCTGGATGCAATAGATTGATTGTCAGAGATTGATGGTAGCAGTGCTGAGGACACTGTCTTGCTTAAGTAGGAATATTGGTACTCACTCCAGTAACACATAATGGGTCCTCAGGAAAGAGACAGGTAGCACGGCC-TGTTTAAAAAACAAAGTTCTGCCTACTCAGAAGACAGGAGCTCAGTTGTAAAGTACACAATTTAGCACTGTATCTCTAAATTGTGTGCTATGTCTTTATCTTAATACCCAATTACACATTAATGAATAAAGGAATTGTTTAGATTGGTGAAGGCATGCATTTCTCATTGTTTTATATCTTTCAGTTGCATTGATATTGCAATTATCATTATGAACTGCAAGTAATTATAGTTATCAATCAGCAAACTAAGATGACACTCCCAAAGAGATGCATTAACTTGTTTTTCTTAGCTGCTTCATCTTCCAAGTGCACTGTGTAGCACACACTTGTGATGGTCAATATTTCACAGAAAGTTCAGAGAGGATTTTAAATGTTTATTATGGTTTGACAATTTCAGTACAGGGGTGGGTGTACGTACTGTGTTGATCTGTTTGCTTAACACATCTGTTTGTTCTTCTGTCACTCTTAACGCTTGCTTTTCTCTCA-TCAGGTTAACCACTGATCCAAGAAAACAGTGCTCCAAAGAAGAT-------------------

[COI]
#Alca_torda          ---------------------------------------------------ACCCTGTATCTGATCTTTGGCGCATGAGCCNGCATAGTTGGTACTGCCCTAAGCCTACTTATCCGCGCAGAACTAGGCCAACCAGGGACCCTCCTAGGAGACGACCAAATCTACAACGTAATCGTCACCGCCCATGCCTTCGTAATAATCTTCTTCATAGTTATGCCAATCATAATCGGCGGCTTCGGAAACTGATTAGTCCCACTTATAATCGGTGCACCCGACATAGCATTTCCTCGCATAAACAACATAAGCTTCTGACTACTACCCCCATCATTCTTACTCCTTCTAGCCTCATCTACAGTAGAAGCTGGAGCTGGTACAGGATGAACTGTTTACCCTCCCCTAGCTGGCAACCTAGCCCATGCCGGAGCTTCAGTAGATCTAGCAATCTTCTCTCTCCACTTAGCAGGTGTATCCTCCATCCTAGGTGCTATCAACTTTATCACAACAGCCATCAATATAAAACCCCCAGCCCTTTCACAGTACCAAACCCCATTATTCGTATGATCAGTACTTATCACTGCTGTCTTACTACTTCTCTCACTTCCAGTACTCGCCGCTGGCATTACCATGCTACTAACAGACCGAAACCTAAACACCACATTCTTCGATCCAGCCGGAGGCGGCGATCCAGTACTATACCAACACCTCTTCTGATTCTTCGGCCACCCAGAAGTA
#Gygis_alba          NNNNNNNNNNNNNNNNNNNNNNNNNNNNNNNNNNNNNNNNNNNNNNNNNNNNNNNNNNNNNNNNNNNNNNNNNNNNNNNNNNNNNNNNNNNNNNNNNNNNNNNNNNNNNNNNNNNNNNNNNNNNNNNNNNNNNNNNNNNNNNNNNNNNNNNNNNNNNNNNNNNNNNNNNNNNNNNNNNNNNNNNNNNNNNNNNNNNNNNNNNNNNNNNNNNNNNNNNNNNNNNNNNNNNNNNNNNNNNNNNNNNNNNNNNNNNNNNNNNNNNNNNNNNNNNNNNNNNNNNNNNNNNNNNNNNNNNNNNNNNNNNNNNNNNNNNNNNNNNNNNNNNNNNNNNNNNNNNNNNNNNNNNNNNNNNNNNNNNNNNNNNNNNNNNNNNNNNNNNNNNNNNNNNNNNNNNNNNNNNNNNNNNNNNNNNNNNNNNNNNNNNNNNNNNNNNNNNNNNNNNNNNNNNNNNNNNNNNNNNNNNNNNNNNNNNNNNNNNNNNNNNNNNNNNNNNNNNNNNNNNNNNNNNNNNNNNNNNNNNNNNNNNNNNNNNNNNNNNNNNNNNNNNNNNNNNNNNNNNNNNNNNNNNNNNNNNNNNNNNNNNNNNNNNNNNNNNNNNNNNNNNNNNNNNNNNNNNNNNNNNNNNNNNNNNNNNNNNNNNNNNNNNNNNNNNNNNNNNNNNNNNNNNNNNNNNNNNNNNNNNNNNNNNNNNNNNNNNNNNNNNNNNNNNNNNNNNNNNNNNNNNNNNNNNNN
#Larus_fuscus        ---------------------------------------------------ACCCTATACTTAATCTTTGGCGCATGAGCTGGCATAGTAGGTACTGCCCTCAGCCTGCTTATCCGTGCAGAACTTGGCCAACCCGGAACCCTCCTAGGAGACGACCAAATCTATAACGTAATTGTCACCGCCCATGCCTTCGTGATAATCTTCTTCATAGTGATACCAATCATGATCGGTGGGTTTGGAAACTGACTAGTCCCACTTATAATCGGTGCCCCTGATATAGCATTTCCACGCATAAACAACATAAGCTTCTGACTATTACCCCCATCATTCCTACTCCTCCTAGCCTCTTCCACAGTAGAAGCTGGAGCCGGCACAGGATGAACAGTATACCCCCCTCTAGCTGGCAATCTAGCCCATGCTGGAGCCTCAGTAGACCTAGCAATCTTCTCTCTTCACTTAGCAGGTGTGTCTTCCATTCTGGGTGCTATCAACTTTATCACTACAGCCATCAACATAAAACCCCCTGCCCTCTCACAATATCAAACCCCACTATTCGTATGATCCGTACTCATCACTGCCGTCCTATTACTACTTTCACTCCCAGTGCTTGCCGCAGGCATTACTATGCTACTTACAGACCGAAACCTAAACACAACATTCTTCGATCCCGCCGGAGGCGGTGACCCTGTACTGTACCAACACCTCTTCTGATTCTTTGGCCAC---------
#Rynchops_niger      GTGACCTTTATCAACCGATGATTATTCTCAACAAACCACAAAGACATCGGAACCCTGTATCTAATTTTCGGTGCATGAGCTGGTATAGTGGGCACTGCTCTCAGCCTGCTTATCCGCGCAGAACTGGGTCAACCGGGAACCCTCCTAGGAGATGACCAAATCTACAATGTAATCGTTACCGCTCACGCCTTTGTAATGATCTTCTTCATAGTAATGCCAATTATAATTGGTGGCTTCGGAAATTGATTGGTCCCACTTATAATCGGCGCCCCCGATATAGCATTCCCTCGCATAAACAATATAAGCTTCTGACTACTCCCCCCATCCTTCCTACTCCTCCTGGCTTCCTCCACAGTAGAAGCCGGAGCAGGTACAGGATGAACCGTATATCCTCCCCTCGCCAGCAACTTAGCCCATGCCGGGGCTTCAGTAGACTTAGCAATCTTCTCCCTCCACCTAGCAGGTGTATCCTCCATCTTAGGTGCTATCAATTTCATCACTACAGCCATCAACATAAAACCTCCAGCCCTATCCCAATACCAAACCCCATTATTCGTATGATCTGTACTTATTACTGCCGTCTTACTACTACTTTCTCTCCCAGTGCTCGCTGCTGGTATCACTATGCTACTAACAGATCGAAACCTAAACACAACATTCTTCGACCCTGCTGGAGGCGGCGACCCAGTGCTATATCAACATCTCTTTTGATTCTTTGGCCACCCAGAAGTA
#Sterna_antillarum   -----------------------------------------------------TCTATACTTAATCTTCGGCGCATGAGCTGGTATAGTAGGTACTGCTCTTAGCTTACTTATTCGTGCAGAACTGGGTCAACCAGGAACTCTCCTAGGAGATGACCAAATCTACAACGTAATCGTCACCGCCCACGCCTTTGTAATAATTTTCTTTATAGTTATGCCCATCATAATTGGTGGCTTCGGAAACTGACTAGTACCTCTCATAATTGGTGCCCCCGACATAGCATTTCCACGCATAAACAACATAAGCTTCTGACTGCTGCCCCCATCATTCTTACTCCTCCTAGCCTCTTCCACCGTAGAAGCTGGAGTAGGTACAGGATGAACCGTATATCCTCCCCTAGCTGGCAATCTAGCCCATGCTGGAGCTTCAGTAGACTTAGCAATCTTCTCCCTTCATCTAGCAGGTGTATCTTCCATCCTAGGTGCTATTAATTTCATCACCACAGCCATCAACATAAAACCCCCTGCCCTTTCACAATACCAAACCCCTCTGTTCGTATGATCTGTACTCATCACTGCTGTCCTACTACTACTCTCACTCCCAGTGCTCGCCGCTGGCATTACCATGTTATTAACAGACCGAAACCTAAACACAACATTCTTCGACCCTGCTGGAGGTGGTGACCCTGTGTTATACCAACATCTT---------------------------
#Sterna_caspia       -----------------------------------------------------------------------------------------AGGCACCGCCCTTAGCCTGCTCATTCGTGCAGAACTAGGTCAACCAGGAACCCTCCTAGGAGACGACCAAATCTATAATGTAATCGTCACTGCCCATGCCTTCGTAATAATTTTCTTCATAGTGATACCTATCATAATCGGGGGTTTCGGAAACTGATTAGTTCCACTTATAATTGGTGCCCCGGACATAGCATTCCCACGCATAAACAACATAAGCTTCTGACTACTCCCCCCATCGTTCCTACTTCTCCTAGCCTCCTCCACAGTAGAAGCTGGGGCAGGTACAGGATGAACCGTATACCCTCCCCTAGCTGGCAACCTAGCCCATGCTGGAGCTTCAGTGGACTTGGCAATCTTCTCCCTCCATCTAGCAGGTATCTCATCTATCCTAGGTGCCATCAACTTTATCACCACAGCTATTAACATAAAACCCCCTGCCCTTTCACAATATCAGACCCCCCTATTTGTGTGATCTGTACTTATCACTGCCGTCCTATTACTACTCTCACTCCCAGTACTTGCTGCCGGCATCACTATACTGTTAACAGACCGAAACCTAAACACAACATTCTTTGACCCCGCTGGAGGTGGTGACCCCGTACTATATCAACACCTCTTCTGATTCTTTGGC------------
#Sterna_fuscata      -----------------------------------------------------TTTATACTTAATTTTCGGTGCATGAGCCGGTATAGTAGGTACCGCCCTTAGCCTACTCATTCGTGCAGAACTAGGCCAACCAGGAACCCTTCTAGGAGATGACCAAATCTATAACGTAATTGTCACCGCCCACGCCTTTGTAATAATTTTCTTCATAGTAATACCAATTATGATCGGTGGTTTCGGAAACTGATTAGTCCCACTTATAATCGGTGCCCCCGACATAGCATTCCCACGTATAAACAACATAAGCTTCTGACTACTACCCCCATCATTTTTACTCCTCCTAGCCTCCTCCACAGTAGAAGCTGGGGCTGGAACAGGATGGACCGTGTATCCTCCCCTAGCCGGCAACCTAGCCCATGCCGGAGCTTCAGTAGACTTAGCAATCTTCTCCCTCCATCTAGCAGGTGTATCCTCTATTTTAGGTGCTATCAACTTTATCACTACAGCTATTAACATAAAACCCCCTGCCCTCTCACAATATCAAACTCCACTATTTGTATGATCCGTACTTATTACTGCCGTTCTACTGCTACTCTCACTTCCAGTGCTCGCTGCTGGTATCACTATACTACTAACAGACCGAAACCTAAACACAACATTCTTCGATCCTGCCGGAGGTGGTGACCCTGTACTATACCAGCATCTC---------------------------
#Sterna_hirundo      ---------------------------------------------------ACCCTTTACCTAATTTTCGGCGCATGAGCCGGTATAGTGGGTACTGCCCTTAGCCTACTCATTCGCGCAGAACTAGGCCAACCAGGAACCCTCCTAGGAGATGACCAAATCTACAACGTAATCGTCACCGCCCACGCCTTTGTAATAATCTTCTTCATAGTGATGCCCATCATAATTGGAGGCTTCGGAAACTGATTAGTCCCACTTATAATTGGTGCCCCCGACATGGCATTCCCACGCATAAACAACATAAGCTTCTGACTACTTCCCCCATCATTCTTACTTCTTCTAGCCTCTTCCACAGTAGAAGCCGGAGCAGGCACAGGGTGAACTGTATACCCTCCCCTAGCTGGTAATCTAGCCCATGCTGGAGCTTCAGTGGACTTAGCAATCTTCTCCCTCCATCTGGCAGGTGTCTCCTCTATCCTAGGGGCTATCAACTTTATCACTACAGCCATCAACATAAAACCCCCTGCCCTTTCACAATACCAAACCCCCCTATTCGTATGATCGGTACTTATCACTGCTGTCCTACTACTACTCTCGCTCCCAGTGCTCGCCGCCGGCATCACTATGTTATTAACAGACCGAAACCTAAACACAACATTCTTTGATCCTGCTGGAGGCGGTGACCCTGTACTATATCAGCATCTATTCTGATTCTTTGGCCACCCAGAAGT-
#Sterna_maxima       ---------------------------------------------------ACCCTATACCTAATTTTCGGTGCATGAGCCGGTATGGTAGGTACTGCCCTTAGCCTACTCATTCGTGCAGAACTAGGTCAACCAGGAACCCTTCTAGGAGACGACCAAATCTACAACGTAATCGTCACCGCCCATGCCTTTGTAATAATCTTCTTCATAGTAATACCCATCATAATTGGGGGCTTCGGAAACTGATTAGTCCCACTTATAATTGGTGCCCCCGACATGGCATTCCCACGCATGAACAACATAAGCTTCTGACTACTTCCCCCATCATTCTTACTTCTCCTAGCCTCCTCTACAGTAGAAGCTGGGGCAGGTACAGGATGAACCGTTTACCCTCCCCTAGCCGGTAATCTAGCCCATGCTGGAGCTTCAGTGGACTTAGCAATCTTCTCCCTCCATCTAGCAGGTGTATCCTCTATCCTAGGTGCTATCAACTTTATCACCACAGCTATCAACATAAAACCCCCCGCCCTTTCACAATACCAAACTCCTCTATTTGTATGATCCGTACTTATCACTGCCGTTCTACTACTACTCTCGCTCCCAGTACTCGCCGCCGGCATCACCATGTTGTTAACAGACCGGAACCTAAACACAACGTTCTTTGATCCTGCTGGAGGTGGTGACCCTGTACTATACCAACATCTCTTCTGATTCTTTGGC------------
#Sterna_sandvicensis ---------------------------------------------------ACCCTATACCTAATTTTCGGCGCATGAGCTGGTATAGTAGGTACTGCCCTTAGCCTACTTATCCGTGCAGAACTAGGTCAACCAGGAACCCTTCTAGGAGACGACCAAATCTACAACGTAATCGTCACCGCCCATGCCTTTGTAATAATCTTCTTCATAGTAATACCTATCATAATTGGGGGCTTCGGAAACTGATTAGTCCCACTTATAATTGGTGCTCCCGACATGGCATTCCCACGTATGAACAACATAAGCTTCTGACTACTCCCCCCATCATTCTTACTTCTCCTAGCCTCCTCTACAGTAGAAGCTGGGGCAGGCACGGGATGAACCGTGTACCCTCCCCTAGCCGGTAATCTAGCCCATGCCGGAGCTTCAGTGGATTTAGCAATCTTCTCCCTCCATCTAGCAGGTGTATCCTCTATCCTTGGTGCTATCAACTTTATCACCACAGCTATCAACATAAAACCCCCCGCCCTTTCACAATACCAAACTCCTCTATTTGTATGATCCGTACTTATCACTGCCGTTCTACTATTACTCTCACTCCCAGTACTTGCCGCCGGTATCACTATGTTGTTAACAGACCGAAACCTAAACACAACGTTCTTTGATCCTGCTGGAGGTGGTGACCCTGTACTATACCAACATCTCTTCTGATTCTTTGGCCACACAGAAGTC

[GAPDH,_exons 4 and 5]
#Alca_torda[Uria]    GTGAGTTGTCTTGCAGTGCCCCCTGTGGGCCTCTCCGAGTAGAGCTCCTCTGGCTCTGTTCTAGTACCTTCCTAGGAAAACCGGGCGTGGGGTAGAGGCGCAGGGCTGGGAGGTTCGAGGGAGCCAAGTGGTTGGACRAGGTTACTGAGGAGGTGGGGAGCTGAGATTGTGATGTAGGCAGAGCAAGGATTGGGGAGAAGGTAGCTGGGGTGCCTGACCTTCCCCCC---TCTTTCCTTACTAGGTTTACATGTTCAAATATGACTCTACTCATGGTCACTTCCGGGGCACTGTCAAGGCTGAGAATGGGAAACTTGTGATTAACGGGAATCCTATCACCATCTTCCAGGAGTAAGTATCTCTCTCYCTCTTGCCCCTTTGGAGGATGAARGCAGGTGTCTTGCAGAGCACCGCTTACMATTTTGTCCCTTCTCAGGCGTGACCCCAGCAACATCAAGTGGGGAGATGCTGGTGCTGAATATGTTGTGGAGTCCACTGGTGTCTTCACCACCATGGATAAGGCTGGGGTGAGTATGCCACACACGGGAGAAGGGGTACCGCTGCTCCTGCCTGTGGGGTACATCACCATGTACAGAGTTGCTCAAGAAGGGGAAGAGATGGGGCTGGGAGGGAGAAGAGGTTGTCTGAAAAAGCGAGCTGTTGGAGAGATTCTGGGTTATCTAATTTCCTTC-----TTTTCCAG
#Gygis_alba          ---------------------------------------------------------------------------------------------------------------------------------------------------------------------------------------------------------------------------------------------CTACGTGGTTTACATGTTCAAATATGACTCTACTCATGGTCACTTCCGGGGCACTGTCAAGGCTGAGAATGGGATACTTGTGATTAACGAGAATGTTATCACCATCTTCCAGGA-------------------------------------------------------------------------------------GCGTGACCCCAGCAACATCAAGTGGGGAGATGCTGGTGCTGAATATGTTGTGGAGTCCACTGGTGTCTTCACCACCATGGATAAGGCTGGGG---------------------------------------------------------------------------------------------------------------------------------------------------------------------------------
#Larus_fuscus[atric] GTGAGTTGTCTTGCAGTGCCCCCTGGGGGCCTTTTCGAGTAGAGCTCCTCTGGCTCTGTTCTAGTACCTTCCTAGGAAAACCGGGCGTGGGGTAGAGGCGCAGGGCTGGGAGGTTCAAGAGAGCCAAGCGGTTGGACAAGCTCACTGAGGAGGTGGGGAGCTGAGATTGTGGTGCAGGCAGAGCAAGGGTTGGGGAGAAGGTAGCTGGGGTGCCTGACCTTCCCCCC---TCTTTCCTTACTAGGTTTACATGTTCAAATATGACTCTACTCATGGTCACTTCCGTGGCACTGTCAAGGCTGAGAATGGGAAACTTGTGATTAACGGGAATGCTATCACCATCTTCCAGGAGTAAGTATTTCTCTC--TCTTGCCCTTTTGGAGGATGAAAGCAGGTGTCTCACGGAGCACCGCTTACAATTTTGTCCCTTCTCAGGCGTGACCCCAGCAACATCAAGTGGGGAGATGCTGGTGCTGAATATGTTGTGGAGTCCACTGGTGTCTTCACCACCATGGATAAGGCTGGGGTGAGTATGCCACACACGGGAGAAGGGGTACCGCTGCTCCTGCCTGTGGGGTACATTACCATGTATAGAGTTGCTCAAGATGGGGAAGAGATGGGGCTGGGAGGCAGAAGAGGTTGTCTGAAAAAGCGAGCTGTTGGAGAGATTCTGGGTTATCTAATCTCCTCC--TTTTTTTCCAG
#Rynchops_niger      GTGAGTTGTCTTGCAGTGCCCCCTGGGGGCCTTTTCGAGTAGAGCTCCTCTGGCTCTGTTCTAGTACCTTCCTAGGAAAACCGGGCGTGGGGTAGAGGCGCAGGGCTGGGAGGTTCAAGAGAGCCAAGCGGTTGGACAAGCTCACTGAGGAGGTGGGGATCTGAGATTGTGGTGTAGGCAGAGCAAGGGTTGGGAAGAAGGTAGCTGGGGTGCCTGACCTTCCTCCC---TCTTTCCTTACTAGGTTTACATGTTCAAATATGACTCTACTCATGGTCACTTCCGGGGCACTGTCAAGGCTGAGAATGGGAAACTTGTGATTAATGGGAATGCTATCACCATCTTCCAGGAGTAAGTATCTCTCTACCTCTTGCCCCTTTGGAGGATGAAAGTAGGTGTCTTGCAGGGCACTGCTTACAATTTTGTCCCTTCTCAGGCGTGACCCCAGCAACATCAAGTGGGGAGATGCTGGTGCTGAATATGTTGTGGAGTCCACTGGTGTCTTCACCACCATGGATAAGGCTGGGGTGAGTATGCCACACGCGGGAGAAGGGGTACCGCTGCTCTTGCCTGTTGGGTACATCACCACGTACAGAGCTGCTCAAGATGGGG-----------CTGGGAGGGAGAAGAGGTTGTCTAAAAAAGCAAGCTGTTGGAGAGATTCTGGGTTATCTAATCTCCT-----TTTTTTCTAG
#Sterna_antillarum   GTGAGTTGTCTTGCAGTGCCCCCTGGGGGCCTTTTCGAGTAGAGCTCCTCTGGCTCTGTTCTAGTACCTTCCTAGGAAAACCGGGCGTGGGGTAGAGGCGCAGGGCTGGGAGGTTCAAGAGAGCCAAGCGGTTGGACAAGCTCAGTGAGGAGGTGGGGAGCTGAGATTGTGGTGTAGGCAGAGCAACGGTTGGGGAGAAGGTAGCTGGGGTGCCTGACCTTCCCCMC--CTCTTTCCTTACTAGGTTTACATGTTCAAATATGACTCTACTCATGGTCACTTCCGGGGCACTGTCAAGGCTGAGAATGGGAAACTTGTGATTAACGGGAATGCTATCACCATCTTCCAGGAGTAAGTATCTCTCTCCCTCTTGCCCCTTTAAAGGATGAAAGTAGGTGTCTTGCAAGGCACCACTTACAGTTTTGTCCCTTCTCAGGCGTGACCCCAGCAACATCAAGTGGGGAGATGCTGGTGCTGAATATGTTGTGGAGTCCACTGGTGTCTTCACCACCATGGATAAGGCTGGGGTGAGTATGCCACACATGGGAGAAGGGGTACCGCTGCTCCTGCCTGTGGGGTACATCGCCATGTACAGAGTTCCTCAAGATGGGG-----------CTGGGAGGGAGAAAAGGTTGTGTAAAAAAGCAAGCTGTTGGAGAGATTAAGGGTTATCTAATCTCCT----TTTTTTTGCAG
#Sterna_caspia[ex4]  GTGAGTTGTCTTGCAGTGCCCCCTGGGGGCCTTTTCGAGTAGAGCTCTTCTGGCTCTGTTCTAGTACCTTCCTAGGAAAACCGGGYGTGGGGTAGAGGCGCAGGGCTGGGAGGTTCAAGAGAGCCAAGTGGTTGGACAAGCTYACTGAGGAGGTGGGGAGCTGAGATTGTGGTGTAGGCAGAGCAGGGGTTGGGGAGAAGGTAGCTGGGGTGCCTGACCTTCTCCCC--CTCTTTCCTTACTAGGTTTACATGTTCAAATATGACTCTACTCATGGTCACTTCCGGGGCACTGTCAAGGCTGATTTT------TTTTTTTCCAG---------------------------------------------------------------------------------------------------------------------------------------------------------------------------------------------------------------------------------------------------------------------------------------------------------------------------------------------------------------------------------------------
#Sterna_fuscata      NNNNNNNNNNNNNNNNNNNNNNNNNNNNNNNNNNNNNNNNNNNNNNNNNNNNNNNNNNNNNNNNNNNNNNNNNNNNNNNNNNNNNNNNNNNNNNNNNNNNNNNNNNNNNNNNNNNNNNNNNNNNNNNNNNNNNNNNNNNNNNNNNNNNNNNNNNNNNNNNNNNNNNNNNNNNNNNNNNNNNNNNNNNNNNNNNNNNNNNNNNNNNNNNNNNNNNNNNNNNNNNNNNNNNNNNNNNNNNNNNNNNNNNNNNNNNNNNNNNNNNNNNNNNNNNNNNNNNNNNNNNNNNNNNNNNNNNNNNNNNNNNNNNNNNNNNNNNNNNNNNNNNNNNNNNNNNNNNNNNNNNNNNNNNNNNNNNNNNNNNNNNNNNNNNNNNNNNNNNNNNNNNNNNNNNNNNNNNNNNNNNNNNNNNNNNNNNNNNNNNNNNNNNNNNNNNNNNNNNNNNNNNNNNNNNNNNNNNNNNNNNNNNNNNNNNNNNNNNNNNNNNNNNNNNNNNNNNNNNNNNNNNNNNNNNNNNNNNNNNNNNNNNNNNNNNNNNNNNNNNNNNNNNNNNNNNNNNNNNNNNNNNNNNNNNNNNNNNNNNNNNNNNNNNNNNNNNNNNNNNNNNNNNNNNNNNNNN-------NNNNNNNNNNNNNNNNNNNNNNNNNNNNNNNNNNNNNNNNNNNNNNNNNNNNNNNNNNNNNNNNNNNNNNNNNNNNNNNNNN
#Sterna_hirundo[for] GTGAGTTGTCTTGCAGTGCCCCCTGGGGGCCTTTTCGAGTAGAGCTCCTCTGGCTCTGTTCTAGTACCTTCCTAGGAAAACCGGGCGTGGGGTAGAGGCGCAGGGCTGGGAGGTTCAAGAGAGCCAAGYGGTTGGACAAGCTCACTGAGGAGGTGGGGAGCTGAGATTGTGGTGTAGGCAGAGCAAGGGTTGGGGAGAAGGTAGCTGGGGTGCCTAACCTTCCCCCC-CCTCTTTCCTTACTAGGTTTACATGTTCAAATATGACTCTACTCATGGTNNCTTCCGGGGCACTGTCAAGGCTGAGAATGGGAAACTTGTGATTAACGGGAATGCTATCACCATCTTCCAGGAGTAAGTATCTCTCTCCCTCTNNNCCCTTTGGAGGATGAAAGTAGGTGTYTKGCAGGGCMCCGCTTACAATTTTGTCCCTTYTCAGGCGTGACCCCAGCAACATCAAGTGGGGAGATGCTGGTGCTGAATATGTTGTGGAGTCCACTGGTGTCTTCACCMCCATGGATAAGGCTGGGGTGAGTATGCCACACACGGGAGAAGGGGTACCGCTGCTCCTGCCTGTGGGGTGCATCACCATGTACAGAGTTCCTCAAGATGGGG-----------CTTGGAGGGAGAAGAGGTTGTCTAAAAAAGCAAGCTGTTGGAGAGATTYTGGATTATCTAATCGCCTCCTTTTTTTTTCCAG
#Sterna_maxima       GTGAGTTGTCTTGCAGTGCCCCCTGGGGGCCTTTTCGAGTAGAGCTCCTCTGGCTCTGTTCTAGTACCTTCCTAGGAAAACCGGGCGTGGGGTAGAGGCGCAGGGCTGGGAGGTTCAAGAGAGCCAAGCGGTTGGACAAGCTCAGTGAGGAGGTGGGGAGCTGAGATTGTGGTGTAGGCAGAGCAAGGGTTAGGGAGAAGGTAGCTGGGGTGCCTGACCTTCCCCCCGCCTCTTTCCTTACTAGGTTTACATGTTCAAATATGACTCTACTCATGGTCACTTCCGGGGCACTGTCAAGGCTGAGAATGGGAAACTTGTGATTAACGGGAATGCTATCACCATCTTCCAGGAGTAAGTATCTCTCTCCGTCTTGCCCCTTTGGAGGATGAAAGTAGGTGTCTTGCAGGGCACCGCTTACAATTTTGTCCCTTCTCAGGCGTGACCCCAGCAACATCAAGTGGGGAGATGCTGGTGCTGAATATGTTGTGGAGTCCACTGGTGTCTTCACCACCATGGATAAGGCTGGGGTGAGTATGCCACACACGGGAGAAGGGGTACCGCTGCTCCTGCCTGTGGGGTACATCACCATGTACAGAGTTCCTCAAGATGGGG-----------CTTGGAGGGAGAAGAGGTTGTCTAAAAAAGCAAGCTGTTGGAGAGATTCTGGATTATCTAATCGCCTCCTTTTTTTTTCCAG
#Sterna_sandvicensis NNNNNNNNNNNNNNNNNNNNNNNNNNNNNNNNNNNNNNNNNNNNNNNNNNNNNNNNNNNNNNNNNNNNNNNNNNNNNNNNNNNNNNNNNNNNNNNNNNNNNNNNNNNNNNNNNNNNNNNNNNNNNNNNNNNNNNNNNNNNNNNNNNNNNNNNNNNNNNNNNNNNNNNNNNNNNNNNNNNNNNNNNNNNNNNNNNNNNNNNNNNNNNNNNNNNNNNNNNNNNNNNNNNNNNNNNNNNNNNNNNNNNNNNNNNNNNNNNNNNNNNNNNNNNNNNNNNNNNNNNNNNNNNNNNNNNNNNNNNNNNNNNNNNNNNNNNNNNNNNNNNNNNNNNNNNNNNNNNNNNNNNNNNNNNNNNNNNNNNNNNNNNNNNNNNNNNNNNNNNNNNNNNNNNNNNNNNNNNNNNNNNNNNNNNNNNNNNNNNNNNNNNNNNNNNNNNNNNNNNNNNNNNNNNNNNNNNNNNNNNNNNNNNNNNNNNNNNNNNNNNNNNNNNNNNNNNNNNNNNNNNNNNNNNNNNNNNNNNNNNNNNNNNNNNNNNNNNNNNNNNNNNNNNNNNNNNNNNNNNNNNNNNNNNNNNNNNNNNNNNNNNNNNNNNNNNNNNNNNNNNNNNNNNNNNNNNNN-------NNNNNNNNNNNNNNNNNNNNNNNNNNNNNNNNNNNNNNNNNNNNNNNNNNNNNNNNNNNNNNNNNNNNNNNNNNNNNNNNNN

[Myoglobin_Intron 2]
#Alca_torda                ---CAAATATCTAGAGGTATGGAAAA-TCTTGGAATCTTTGTAGTGAATGTGTGCAAGACAGCTATTGAGAGTTGCRCTTTTATTTACTGATTGCTGGTTGGACTTCAGTGAGCTCTCCC-TCAAGTCTGAGGTCTCTGTGTACAGGCAGGAGGAGGCACAGAAAGGGCTCATGGTATGCGAATGGTATGTGAACCTCCAAGTTTAGATTTCCCATTCCAAACACCACGTGCAGTCTGAGCAACCCTTGACAGTAATAAACCAGCCCATGCAGCCTCTGCATGCCTGGGAAACTACATTACATAAGAACTGTAAGTAGCTGGACACAAGGGATGTACAATTTTAGAGTAAGCCCTGGAGGATCCACTGGAGACCAAGACCCACAAAACTAAGTGCTGTACAAACACAGGGCATGAATTTTCAGCCTTAATGGACAAGGCAGACAAAGAGTGGGAAGGGCCATGATCTGCACAAGGTCATGAAGCAGATTAGCGTCAGAGATAGTTCTTCTGCCCAGCCTAGGCTCCTTGCAAGCTAGACCTCATTGTCTCTCCAGAGACTGCGGGAAGGGCTACCAAATTAGCTCGGAGATATTTCCAGGCTCTGCAACCTATTTCTTAGTCTGGCTTTTCTGAAAATAAACCTTGACTGTTCCTTCTGTTTTTCTCTCTCTCTTTCCTTCCTCACAGTTCATTTCTG-------------------------------------------------
#Gygis_alba                TGTCAAATATCTAGAGGTATGGAAAA-TCTTGAAATCTTTGTAGTGAATGTGTGCAAGACAGCTATTGAGAGTTGCACTTTTATTTACTGATCACTGGTTGGACTTCAGTGAGCTCTCCCCTCAAGTCCGAGGTCTCTGTGTACAGGCAGGAGGAGGCACAGAAAGGGCTYATGGTATGTGAATGGTATGTGAACCTCCAAGTTTAGATTTCCCATTCCAAGCACCACATGCAGTCTGAGCAACCCTTGACAGTAATAAACCAGCCCATGCAGCCTCTGCATGCCTGGGAAACTACATTACATAAGAACTGTCAGTGGCTGGACACGAGGGATGTACAATTTTAGAGTAAGCCCTGGAGGATCCATTGGAGACCAAGACCCACAAAACTAAGTGTTGTACAAACACAGGGCATGAATTTTCAGCCTTAATGGACAAGGCAGACAAAGAGTGGGAAGGGCCATGATCTGCTCAAGGTCATGAAGCASATTAGCGTCAGAGCTAGTTCTTCTGCCCAGCCCAGGCTCCTTGCAAGCTAGACCTCACTGTCTCTCCAGAGACTGCGGGAAGGGCTACCAAATTAGCTCTGAGATATTTCCAGGCTCTGCAACCTATTTCTTAGTCTGGCTTTTCTGAAAATAAACCTTGACTGTTCCTTCTGTTTTTCTCTCTCTCTTTCCTTCCTCACAGTTCATTTCTG-------------------------------------------------
#Larus_fuscus              ---CAAATATCTAGAGGTATGGAAAA-TCTTGGAATCTTTGTAGTGAATGCGTGCAAGATAGCTATTGAGAGTTGCACTTTTATTTACTGATCACTGGTTGGACTTCAGTGAGCTCTCCC-TCAAGTCCGAGGTCTCTGTGTACAGGCAGGAGGAGGCACAGAAAGGGCTCATGGTATGCGAATGGTATGTGAACCTCCAAGTTTAGATTTCCCATTCCAAACACCACATGCAGTCTGAGCAATCCTTGACAGTAATAAACCAGCCTGTGCAGCCTCTGCACGCCTGGGAAACTACATTACGTAAGAACTGTCGGTGGCTGGACACGAGGGATGTACAATTTTAGAGTAAGCCCTGGAGGATCCATTGGAGACCAAGACCCACAAAACTAAGTGTTGTACAAACACAGGGCATGAATTTTCAGCCTTAATGGACGAGGCAGACAAAGAGTGGGAAGGGCCATGATCTGCTCAAGGTCATGAAGCAGATTAGCATCAGAGCTAGTTCTTCTGCCCAGCCCAGGCTCCTTGCAAGCTAGACCTCACTGTCTCTCCAGAGACTGCGGGAAGGGCTACCGAATTAGCTCGGAGATATTTCCAGGCTCTGCAACCTATTTCTTAGTCTGGCTTTTCTGAAAATAAACCCTGACTGTTCCTTCTGTTTTTCTCTCTCTCTTTCCTTCCTTACAGTTCATTTCTG-------------------------------------------------
#Rynchops_niger            ---CAAATATCTAGAGGTATGGAAAAATCTTGGAATCTTTTTAGTGAATGTGTGCAAGACAGCTATTGAGAGTTGCACTTTTATTTACTGGTCACTGGTTGGACTTCACTAAGCTGTCCC-TCAAGTCCAAGGTCTCTGTGTACAGGCAGGAGGAGGCACAGAAAGGGCTCATGGTATGCGAATGGTATGTGAACCTCCAAGTTTAGATTTCCCATTCCAAACACCACATGCAGTCTGAGCAACCCTTGACAGTAATAAACCAGCCCATGCAGCCTCTGCGTGCCTGGGAAACTACATTACATAAGAACTGTCAGTGGCTGGACATGAGGGATGTACAATTTTAGAGTAAGCCCTGGAGGATCCATTGGAGACCAAGACCCACAAAACTAAGTGTTGTACAAACACAAGGCATGAATTTTCAGCCTTAATGGATGAGGCAGACAAAGAGTGGGAAGGGCCATGATCTGCTCAAGGTCATGAAGCAGATTAGCGTCAGAGCTAGTTCTTCTGCCCAGCCCAGGCTCCTTGCAAGCTAGACCTCACTGTCTCTCCAGAGACTGCGCGAAGGGCTACCAAATTAGCTCGGAGATATTTCCAGGCTCTGCAACCTATTTCTTAGTCTGGCTTTTCTGAAAATAAACCTTGACTCTTCCTTCTGTTTTTCTCTCTCTCTTTCCTTCCTCACAGTTCATTTCTG-------------------------------------------------
#Sterna_antillarum         NNNNNNNNNNNNNNNNNNNNNNNNNNNNNNNNNNNNNNNNNNNNNNNNNNNNNNNNNNNNNNNNNNNNNNNNNNNNNNNNNNNNNNNNNNNNNNNNNNNNNNNNNNNNNNNNNNNNNNNNNNNNNNNNNNNNNNNNNNNNNNNNNNNNNNNNNNNNNNNNNNNNNNNNNNNNNNNNNNNNNNNNNNNNNNNNNNNNNNNNNNNNNNNNNNNNNNNNNNNNNNNNNNNNNNNNNNNNNNNNNNNNNNNNNNNNNNNNNNNNNNNNNNNNNNNNNNNNNNNNNNNNNNNNNNNNNNNNNNNNNNNNNNNNNNNNNNNNNNNNNNNNNNNNNNNNNNNNNNNNNNNNNNNNNNNNNNNNNNNNNNNNNNNNNNNNNNNNNNNNNNNNNNNNNNNNNNNNNNNNNNNNNNNNNNNNNNNNNNNNNNNNNNNNNNNNNNNNNNNNNNNNNNNNNNNNNNNNNNNNNNNNNNNNNNNNNNNNNNNNNNNNNNNNNNNNNNNNNNNNNNNNNNNNNNNNNNNNNNNNNNNNNNNNNNNNNNNNNNNNNNNNNNNNNNNNNNNNNNNNNNNNNNNNNNNNNNNNNNNNNNNNNNNNNNNNNNNNNNNNNNNNNNNNNNNNNNNNNNNNNNNNNNNNNNNNNNNNNNNNNNNNNNNNNNNNNNNNNNNNNNNNNNNNNNNNNNNNNNNNNNNNNNNNNNNNNNNNNNNNNNNNNNNNNNNNNNNNNNNNNNNNNNNNNN-----------------
#Sterna_caspia             NNNNNNNNNNNNNNNNNNNNNNNNNNNNNNNNNNNNNNNNNNNNNNNNNNNNNNNNNNNNNNNNNNNNNNNNNNNNNNNNNNNNNNNNNNNNNNNNNNNNNNNNNNNNNNNNNNNNNNNNNNNNNNNNNNNNNNNNNNNNNNNNNNNNNNNNNNNNNNNNNNNNNNNNNNNNNNNNNNNNNNNNNNNNNNNNNNNNNNNNNNNNNNNNNNNNNNNNNNNNNNNNNNNNNNNNNNNNNNNNNNNNNNNNNNNNNNNNNNNNNNNNNNNNNNNNNNNNNNNNNNNNNNNNNNNNNNNNNNNNNNNNNNNNNNNNNNNNNNNNNNNNNNNNNNNNNNNNNNNNNNNNNNNNNNNNNNNNNNNNNNNNNNNNNNNNNNNNNNNNNNNNNNNNNNNNNNNNNNNNNNNNNNNNNNNNNNNNNNNNNNNNNNNNNNNNNNNNNNNNNNNNNNNNNNNNNNNNNNNNNNNNNNNNNNNNNNNNNNNNNNNNNNNNNNNNNNNNNNNNNNNNNNNNNNNNNNNNNNNNNNNNNNNNNNNNNNNNNNNNNNNNNNNNNNNNNNNNNNNNNNNNNNNNNNNNNNNNNNNNNNNNNNNNNNNNNNNNNNNNNNNNNNNNNNNNNNNNNNNNNNNNNNNNNNNNNNNNNNNNNNNNNNNNNNNNNNNNNNNNNNNNNNNNNNNNNNNNNNNNNNNNNNNNNNNNNNNNNNNNNNNNNNNNNNNNNNNNNNNNNNNNNNNNNN-----------------
#Sterna_fuscata            NNNNNNNNNNNNNNNNNNNNNNNNNNNNNNNNNNNNNNNNNNNNNNNNNNNNNNNNNNNNNNNNNNNNNNNNNNNNNNNNNNNNNNNNNNNNNNNNNNNNNNNNNNNNNNNNNNNNNNNNNNNNNNNNNNNNNNNNNNNNNNNNNNNNNNNNNNNNNNNNNNNNNNNNNNNNNNNNNNNNNNNNNNNNNNNNNNNNNNNNNNNNNNNNNNNNNNNNNNNNNNNNNNNNNNNNNNNNNNNNNNNNNNNNNNNNNNNNNNNNNNNNNNNNNNNNNNNNNNNNNNNNNNNNNNNNNNNNNNNNNNNNNNNNNNNNNNNNNNNNNNNNNNNNNNNNNNNNNNNNNNNNNNNNNNNNNNNNNNNNNNNNNNNNNNNNNNNNNNNNNNNNNNNNNNNNNNNNNNNNNNNNNNNNNNNNNNNNNNNNNNNNNNNNNNNNNNNNNNNNNNNNNNNNNNNNNNNNNNNNNNNNNNNNNNNNNNNNNNNNNNNNNNNNNNNNNNNNNNNNNNNNNNNNNNNNNNNNNNNNNNNNNNNNNNNNNNNNNNNNNNNNNNNNNNNNNNNNNNNNNNNNNNNNNNNNNNNNNNNNNNNNNNNNNNNNNNNNNNNNNNNNNNNNNNNNNNNNNNNNNNNNNNNNNNNNNNNNNNNNNNNNNNNNNNNNNNNNNNNNNNNNNNNNNNNNNNNNNNNNNNNNNNNNNNNNNNNNNNNNNNNNNNNNNNNNNNNNNNNNNNNNNNNNNN-----------------
#Sterna_hirundo            ---CAAATATCTAGAGGTATGGAAAA-CCTTGGAATCTTTGTAGTGAATGTGTGCAAGACAGCTATTGAGAGTTGCACTTTTATTTTCTGATCACTGGTTGGACTTCAGTGAGCTCTCCC-TCAAGTCTGAGGTCTCTGTGTACAGGCAGGAGGAGGCACAGAAAGGGCTCACGGTATGCGAATGGTATGTGAACCTCCAAGTTTAGATTTCCCATTCCAAACACCACATGCRGTCTAAGCAACCCTTGACAGTAATAAACCAGCCCATGCAGCCTCTGCATGCCTGGGAAACTACATTACATAAGAACTGTCAGTGGCTGGACACGAGGGATGTACAATTTTAGAGTAAGCCCTGGAGGATCCATTGGAGACCAAGACCCACAAAACTAAGTGTTGTACAAACACAGGGCATAAATTTTCAGCCTTAATGGACGAGGCAGACAAAGAGTGGGAAGGGCCATGATCTGCTCAAGGTCATGAAGCAGATTAGCGTCAGAGCTAGTTCTTCTGCCCATCCCAGGCTCCTTGCAAGCTAGACCTCCCTGTCTCTCCAGAGACTGCGGGAAGGGCTACCAAATTAGCTCGCAGATATTTCCAGGCTCTGCAACCTATTTTTTAGTCTGGCTTTTCTGAAAATAAACCTTGACTGTTCCTTCTGTTTTTCTCTCTCTCTTTCCTTCCTTACAGTTCATTTCTG-------------------------------------------------
#Sterna_maxima             NNNNNNNNNNNNNNNNNNNNNNNNNNNNNNNNNNNNNNNNNNNNNNNNNNNNNNNNNNNNNNNNNNNNNNNNNNNNNNNNNNNNNNNNNNNNNNNNNNNNNNNNNNNNNNNNNNNNNNNNNNNNNNNNNNNNNNNNNNNNNNNNNNNNNNNNNNNNNNNNNNNNNNNNNNNNNNNNNNNNNNNNNNNNNNNNNNNNNNNNNNNNNNNNNNNNNNNNNNNNNNNNNNNNNNNNNNNNNNNNNNNNNNNNNNNNNNNNNNNNNNNNNNNNNNNNNNNNNNNNNNNNNNNNNNNNNNNNNNNNNNNNNNNNNNNNNNNNNNNNNNNNNNNNNNNNNNNNNNNNNNNNNNNNNNNNNNNNNNNNNNNNNNNNNNNNNNNNNNNNNNNNNNNNNNNNNNNNNNNNNNNNNNNNNNNNNNNNNNNNNNNNNNNNNNNNNNNNNNNNNNNNNNNNNNNNNNNNNNNNNNNNNNNNNNNNNNNNNNNNNNNNNNNNNNNNNNNNNNNNNNNNNNNNNNNNNNNNNNNNNNNNNNNNNNNNNNNNNNNNNNNNNNNNNNNNNNNNNNNNNNNNNNNNNNNNNNNNNNNNNNNNNNNNNNNNNNNNNNNNNNNNNNNNNNNNNNNNNNNNNNNNNNNNNNNNNNNNNNNNNNNNNNNNNNNNNNNNNNNNNNNNNNNNNNNNNNNNNNNNNNNNNNNNNNNNNNNNNNNNNNNNNNNNNNNNNNNNNNNNNNNNNNNNNN-----------------
#Sterna_sandvicensis[eury] ---------------GGTATGGAAAA-CCTNGGAATCTTTGTAGTGAATGTGTGCAAGACAGCTATTGAGAGTTGCACTTTTATTTTCTGATCACTGGTTGGACTTCAGTGAGCTCTCCC-TCAAGTCCGAGGTCTCTGTATACAGGCAGGAGGAGGCACAGAAAGGGCTCACGGTATGCGAATGGTATGTGAACCTCCAAGTTTAGATTTCCCATTCCAAACACCACATGCAGTCTGAGCAACCCTTGACAGTAATAAACCAGCCCATGCAGCCTCTGCATGCCTGGGAAACTACATTACATAAGAACTGTCAGTGGCTGGACACGAGGGATGTACAATTTTAGAGTAAGCCCTGGAGGATCCATTGGAGACCAAGACCCACAAAACTAAGTGTTGTACAAACACAGGGCATAAATTTTCAGCCTTAATGGACGAGGCAGACAAAGAGTGGGAAGGGCCATGATCTGCTCAAGGTCATGAAGCAGATTAGCGTCAGAGCTAGTTCTTCTGCCCATCCCAGGCTCCTTGCAAGCTAGACCTCCCTGTCTCTCCAGAGACTGCGGGAAGGGCTACCAAATTAGCTCGCAGATATTTCCAGGCTCTGCAACCTATTTTTTAGTCTGGCTTTTCTGAAAATAAACCTTGACTGTTCCTTCTGTTTTTCTCTCTCTCTTTCCTTCCTTACAGTTCATTTCTGAAGTCATTATAAAGGTCATTGCCGAAAAACATGCCGCAGACTCTTGGGG

[g3pdh]
#Alca_torda[BrachyramphusGB]	      CATTTCGTCAAGCTGGTTTCCTGGTATGTGCAGCC-T----------------------GGGGGC-ATGAGGAGCTGACACAAACAAGTTGCAGGCTTTTGTCCTGTTCATCACTCCCAGGTTGGCAATGTGGGGTGATA---TAGACCCCTGCTGTGTAGGGTGGCTCCAATATGTTAAAAAGTTCCCGTGGAGTGAAATTGCTGCTTATCTGAACTGACTACAGCC---TT-CT---CC---TTACCATATTTGGAGGGTGTATGGAATTCTTCCTACTTAGAAAGCGGAAGCTGCGGAAGCGGATGGGAAGCTGCGTGGTTCAGTTGTGTGGGATGGGGCAGAACAGCAGGAGAATTAGGAGGAAGGGGATGCAAGAAATGGG-TCAGTCCTGACAGCACTTCTGTTTCCATCCCCAGGTACGATAACGAGTA-----------	
#Gygis_alba                           NNNNNNNNNNNNNNNNNNNNNNNNNNNNNNNNNNNNNNNNNNNNNNNNNNNNNNNNNNNNNNNNNNNNNNNNNNNNNNNNNNNNNNNNNNNNNNNNNNNNNNNNNNNNNNNNNNNNNNNNNNNNNNNNNNNNNNNNNNNNNNNNNNNNNNNNNNNNNNNNNNNNNNNNNNNNNNNNNNNNNNNNNNNNNNNNNNNNNNNNNNNNNNNNNNNNNNNNNNNNNNNNNNNNNNNNNNNNNNNNNNNNNNNNNNNNNNNNNNNNNNNNNNNNNNNNNNNNNNNNNNNNNNNNNNNNNNNNNNNNNNNNNNNNNNNNNNNNNNNNNNNNNNNNNNNNNNNNNNNNNNNNNNNNNNNNNNNNNNNNNNNNNNNNNNNNNNNNNNNNNNNNNNNNNNNNNNNNNNNNNNNNNNNNNNNNNNNNNNNNNNNNNNNNNNNNNNNNNNNNNNNNNNN
#Larus_fuscus[DJ1.6]                  CATTTTGTCAAGCTGGTTTCCTGGTAGGTGCAGCCGT-GGGGGTGGTGGGGGAGACACTGGGGGG-ATGAGGAGCTGACACAGGCAAGTTGCAGGCTTCTGTCCTGTTCATCACTGTCGGGTTGGCAATGTGGGGTGATA-GGTAGACCCCTGCTGTGTAGGGTGGCTCCAACGTATTAAAAAGTTTCTGTGGAGTGAAATTGCTGCTTATCTGAAATGACTATAGCC---TT-CT---CC---TTACTGTATTTGGAGGGTGTATGGAATTCTTCCTACTTA--------CTTTACTAGAAGTGGCTGGGAAGCTGAGTGGTTCGGTTGTGTGGGATGGGGCAGAAGAGCAGGAAAATTAGGAGGAAGGGGATGCACGAAATGGGGTCAGTCCTGACAGCACTTCTGTTTCTGTCCCCAGGTACGATAACGAGTATGGATACAGCA
#Rynchops_niger[DJ1.7]                CATTTCGTCAAGCTGGTTTCCTGGTAGGTGCAGCC-T-GGGGGTGGTGAGGGAGATGCTGGGGGG-ATGAGGAGTGGACACAGGCAACTTGCAGGCTTCTGTCCTGTTTGTCACTGCCAGGTTGACAGTGTGGGGTGATA-CATAGACCCCTGCTGTGTAGGGTGGCTCCAACATATTAAAAAGTTTTCGTGGAGTGAAATTGCTGCTTATCTGAAATGACTATAGCC---TT-CT---CC---TTACTGTATTTGGAGGGCGTATGGAATTCTTCCTACTTG--------CTTTACTAGAAGTGGATGTGAAGCTGCGTGGTTCAGTTGTGTGGGATGGGGCAGAAGAGCAGGAAAATTAGGAGGAAGGGGATGCAAGAAATGGG-TCAGTCCTGACAGCACTTCTGTTTCCGTCCTCAGGTATGATAACGAGTATGGATACAGCA
#Sterna_antillarum[DJ1.3]             CATTTCGTCAAGCTGGTTTCCTGGTAGGTGCAGCC-TAGGGGGTGGTGGGGGAGACACTGGGGGG-ATGAGGAGCTGACACAGGCAAGTTGCAGGCTTCTGTCCTGTTCATCACTGCCAGGTTGGCAATGTGGGGTGATAACGTAGACCCCTGCTGCGCAGGGTGGCTCCAACATATTGCACAGTTTCTGTGGAGTGAAATTGCTGCTTATCTGAAATGACTATAGCCGCCTTACTGTACCGCCTTACTGTATTTGGAGGGTGTATGGAATTCTTCCTACTTA--------GTTTACTGGAAGTGGATGGGAAGCTGAGTGGTTCAGTTGTGTGAGATGGGGCAGAAGAGCAGGAAAATTAGGACGAAGGGGATGCAAGAAATGGG-TCAGTCCTGACAGCACTTCTGTTTCTGTCCCCAGGTACGATAACGAGTATGGATACAGCA
#Sterna_caspia[DJ1.2]                 NNNNNNNNNNNNNNNNNNNNNNNNNNNNNNNNNNNNNNNNNNNNNNNNNNNNNNNNNNNNNNNNNNNNNNNNNNNNNNNNNNNNNNNNNNNNNNNNNNNNNNNNNNNNNNNNNNNNNNNNNNNNNNNNNNNNNNNNNNNNNNNNNNNNNNNNNNNNNNNNNNNNNNNNNNNNNNNNNNNNNNNNNNNNNNNNNNNNNNNNNNNNNNNNNNNNNNNNNNNNNNNNNNNNNNNNNNNNNNNNNNNNNNNNNNNNNNNNNNNNNNNNNNNNNNNNNNNNNNNNNNN-------NNNNNNNNNNNNNNNNNNNNNNNNNNNNNNNNNNNNNNNNNNNNNNNNNNNNNNNNNNNNNNNNNNNNNNNNNNNNNNNNNNNNNNNNNNNNNNNNNNNNNNNNNNNNNNNNNNNNNNNNNNNNNNNNNNNNNNNNNNNNNNNNNNNNNNNNNNNNN
#Sterna_fuscata[DJ1.4]                CATTTCGTCAAGCTGGTTTCCTGGTAGGTGCAGCC-TAGGGGGTGGTGGGGGAGACACTGGGGGG-ATGAGGAGCTGACACAGGCAAGTTGCAGGCTTCTGTCCTGTTCATCACTGCCAGGTTGGCAATGTGGGGTGATAACGTAGACCCCTGCTGTGTAGGGTGGCTCCAACATATTGCAAAGTTTCTGTGGAGTGAAATTGCTGCTTATCTGAAATGACTATAGCC---TT-C---------TTACCGTATTTGGAGGGTGTATGGAATTCTTCCTACTTA-------ACTTTACTAGAAGTGGATGGGAAGCTGAGTGGTTCAGTTGTGTGAGATGGGGCAGAAGAGCAGGAAAATTAGGACGAAGGGGATGCAAGAAATGGG-TCAGTCCTGACAGCACTTCTGTTTCTCTCCCCAGGTACGATAACGAGTATGGATACAGCA
#Sterna_hirundo[DJ3.2]                CATTTCGTCAAGCTGGTTTCCTGGTAGGTGCAGCC-TAAGGGGTGGTGGGGGAGACACTGGGGGGGATGAGGAGCTGACACAGGCAAGTTGCAGGCTTCTGTCCTGTCCATCACTGCCAGGTTGGCAATGTGGGGTCATAATGTAGACCCCTGCTGTGTCTGGTGGCTCCAACATACTATTAAGTTTCTGTGGAGTGAAATTGCTGCTTATCTGAAATGACTATAGCC---TT-CT---CC---TTACCRTATTTGAAGGGTGTATGGAATTCTTCCTACTTA--------CTTTCCTAGAAGTGGATGGGAAGCTGAGTGGTTCAGTTATGTGAGATGGGGCAGAAGAGCAGGAAAATTAGGACGAAGGGGATGCAAGAAATGGG-TCAGTCCTGACGGCACTTCTGTTTCTGTCCCCAGGTACGATAAYGAGTATGGATACAGCA
#Sterna_maxima[DJ1.1]                 CATTTTGTCAAGCTGGTTTCCTGGTAGGTGCAGCCTTAAGGGGTGGTGGGGGAGACACTGGGGGGGATGAGGAGCTGACACAGGCAAGTTGCAGGCTTCTGTCCTGTTCATCACTGCCAGGTTGGCAGTGTGGGGTCATAACGTAGACCCCTGCTGTGTAGGGTGGCTCCAACATATTATGAAGTTTCTGTGGAGTGAAGTTGCTGCTTATCTGAAATGACTGTAGCC---TT-CT---CC---TTACCGTATTTGAAGGGTGTATGGAATTCTTCCTACTTA--------CTTTACTAGAAGTGGATGGGAAGCTGAGTGGTTCAGTTGTGTGAGATGGGGCAGAAGAGCAGGAAAATTAGGACGAAGGGGATGCAAGAAATGGG-TCAGTCCTGACAGCATGTCTGTTTCTGTCCCCAGGTACGATAACGAGTATGGATACAGCA
#Sterna_sandvicensis[GB]              -----------------------GTAGGTGCAGCCTTAAGGGGTGGTGGGGGAGACACTGGGGGGGATGAGGAGCTGACACAGGCAAGTTGCAGGCTTCTGTCCTGTTCATCACTGCCAGGTTGGCAGTGTGGTGTCATAACGTAGACCCCTGCTGTGTAGGGTGGCTCCAACATATTATGAAGTTTCTGTGGAGTGAAGTTGCTGCTTATCTGAAATGACTGTAGCC---TT-CT---CC---TTACYGTATTTGAAGGGTGTATGGAATTCTTCCTACTTA--------CTTTACTAGAAGTGGATGGGAAGCTGAGTGGTTCAGTTGTGTGAGATGGGGCAGAAGAGCAGGAAAATTAGGACGAAGGGGATGCAAGAAATGGG-TCAGTCCTGACAGCACTTCTGTTTCTGTCCCCAG--------------------------

[16S]
#Alca_torda[GB]              ---------------GAA-ATGAATCTCAGTTC-TCTCTT-GGC-TCACCT-CTCCAGACACC-CAACTTTAATCCTCATGTAGTGAGCTAAGAATGATTTAAAGGGGGTACAGCCCCTTTAAAAAAGGATACAACCTCAATCAGCGGATAATTA----CCCAAACTCCTTCTTA-GACTGTAGGCCCTCAAGCAGCCACCAACAAAGAGTGCGTCAAAGCTCTACT-TATAAAAATCTAATAACAACATGACTCCCTTTCCATTAACAGGCCAACCTATACCAATAGGAGTATTAATGCTAAAATGAGTAACTAGGGA---TCTCCC-TC--TCAAGCGCAAACTTACACTACTACATTATTAACAGACAATAAACCTA-TATCTCAATTACAACAAGATTAAGATATTAAATCCATGACTGTTACCCCGACTAAGGAGCGCCTAACTAGAAAGATTAAAATCTGTAGAAGGAACTAGGCAAACCCAAGGCCCGACTGTTTACCAAAAACATAGCCTTCAGCCCACCAAGTATTGAAGGTGATGCCTGCCCAGTGACAT-A-ACGTTTAACGGCCGCGGTATCCTAACCGTGCGAAGGTAGCGC
#Gygis_alba[DJ3.1]           TAGCTGGTTGCCTGTGAA-ATGAATATCAGTTC-TCTCTT-GAC-CCCTCT-CCCCGGACATA--AACCTTAACCCACATGTAGTGAGTCAAGAGTAATTTAAAGGAGGTACAGCTCCTTTAAAAAAGAATACAACCTCCATTAGCGGATAAACA----TTCAAC-CTCTCCTTA-TACTGTAGGCCTTCAAGCAGCCATCAATAAAGAGTGCGTCAAAGCTCCATG-CATAAAAATCTAATAACGATACGAATCCCTTCCTGCTAACGGGCCAACCTATACCAATAGGAGTATTAATGCTAAAATGAGTAACTAGGGAATATAGACCCTC--CCAAGCGCAAACTTACATCCTCACATTATTACCAGATAAC-AAACCAATATCTCAATTACAACAAGATTAAGATATTAA-CCTACC-CTGTTGCACCAACTCAGGAGCGCCT-ACTAGAAAGATTAAAATCTGTAAAAGGAACTCGGCAAACCCAAGGCCCGACTGTTTACCAAAAACATAGCCTTCAGCCCCCCAAGTATTGAAGGTGATGCCTGCCCAGTGACAT-A-ACGTTTAACGGCCGCGGTATCCTAACCGTGCAAA--------
#Larus_fuscus[DJ1.6]         TAGCTGGTTGCCTGTGAA-ATGAATCTTAGTTC-CCTCCT-GAC-CCCTCTTCCCCGGACACA--AACCCTAACCCACATGTAATGAGTCAAGAGCAATTTAAAGGAGGTACAGCTCCTTTAAAAAAGAATACAACCTCCACTAGCGGATAACCA----CTCAAC-TTCCTCCC-TTATTGTGGGCCTTCAAGCAGCCATCAATAAAGAGTGCGTCAAAGCTCCACA-CACAAAAATTCAACAACAACATGACTCCCTTTCCACCAACGGGCTAACCTATGTTAATAGGAGCATCAATGCTAAAATGAGTAACTAGGG---CTACCCCCTCAATTAAGCGCAAACTTACATCCTCACATTATTAACAGATA---TGAACAATACCCCAATTAAAACAAGACTAAAGTATTAA-CCCACC-CTGTTACCCCGACTCAGGAGCGCATATTTAGAAAGATTAAAATCTGTAAAAGGAACTAGGCAAACCCAAGGCCCGACTGTTTACCAAAAACATAGCCTTCAGCCCACCAAGTATTGAAGGTGATGCCTGCCCAGTGACAT-A-ACGTTTAACGGCCGCGGTATCCTAACCGTGCAAAGG-AACGC
#Rynchops_niger[DJ1.7]       TAGCTGGTTGCCGGTGAAGATGAATCTAAGTTC-TCTCTT-GACACCCTCT-CCCTGGATATATCAAC-CTAGCCCACATGTAGTATGTCAAGAGTAATTCAAAGGGGGTACAGCTCCTTTGAAAAAGGACACAACCTCTGCTAGCGGATAACTAACTATTCAAC-TACCCCTTAATACTGTAGGCCTTCAAGCAGCCATCAACAAAGAGTGCGTCAAAGCTCCACATGATAAAAATTCAATAACAATACGACTCCCTCCCCACTAACGGGCCAACCTATCCCAATAGGAGCATTAATGCTAAAATGAGTAACTAGGGGC-CTATCCCCTC--TCAAGCGCAAACTTACATGTCCATATTATTAACAGATAAC-AAACCAATATCCCAATTACAACAAGACAAGAATATTAA-CCTACTACTGTTACCCCAACTCAGGAGCGCCT-GTTAGAAAGATTAAAATCTGTAGAAGGAACTAGGCAAGCCCAAGGCCCGACTGTTTACCAAAAACATAGCCTTCAGCCCGCCAAGTATTGAAGGTGATGCCTGCCCGGTGATATGATATATTTAACGGCCGCGGTATCCTAACCGTGCGAAGGTAGCGC
#Sterna_antillarum[DJ1.3]    TAGCTGGTTGCCTGTAAA-ACGAATCTCAGTTC--CTCCTTGAC-CCCTCT-CCACGGACATA--AACTCTAACCTCCATGTAGTGAGTCAAGAGCAATTTAAAGGAGGTACAGCTCCTTTAAAAAAGAATACAACCTCTATTAGTGGATAACTA----TCTAAC-CCTCCAATA-CACTGTAGGCCTTCAAGCAGCCACCAATAAAGAGTGCGTCAAAGCTCTATA-CACAAAAATCCAATAACAACACGACTCCCTTCCCACTAACAGGCTAACCTATATTAATAGGAGTGTTAATGCTAAAATGAGTAACTAGGG-G-TTACCCCCTC--TCAAGCGCAAGTTTACATCCTCACATTATTAACAGATAATAAAACTAATATCTTAATTACAACTAGATTAAAATATTAA-CCTATT-CTGTTGCACCAACCCAGGGGCGCCTACTTAGAAAGATTAAAATCTGTAAAAGGAACTAGGCAAACCCAAGGCCCGACTGTTTACCAAAAACATAGCCTTCAGCCCACCAAGTATTGAAGGTGATGCCTGCCCAGTGACAT-A-ACGTTTAACGGCCGCGGTATCCTAACCGTGCAAAGGTAGCGC
#Sterna_caspia[DJ1.2]        TAGCTGGTTGCCTGTGAA-ATGAATCTAAGTTCCCCTC-T-GAC-CCTTCT-CCCCGGATATA--AACCTCAACCTGCATGTAGTGAGTCAGAAGTAATTTAAAGGGGGTACAGCTCCTTTAAAAAAGAATACAACCTCTGTTAGCGGATAACTG----TCCAAC-TT-TTTACA-TGCTGTAGGCCTTCAAGCAGCCACCAATAAAGAGTGCGTCAAAGCTCCATA-CATAAAAATCCAATAACGATACGACTCCCTTCCCACTAACAGGCCAACCTATGCCAATAGGGGTATTAATGCTAAAATGAGTAACTAGGG-A-CTATCCCCTC--TCAAGCGCAAGTTTACATCCTCCCATCATTAACAGATAGCAAAACCAATATCTCAATTACAACAAGACTAAGATATTGA-CCCATT-CTGTTGTTCCAACTCAGGAGCGCCCACTTAGAAAGATTAAAATCTGTAAAAGGAACTAGGCAAACCCAGGGCCCGACTGTTTACCAAAAACATAGCCTTCAGCCCACCAAGTATTGAAGGTGATGCCTGCCCAGTGACAC-A-ATGTTTAACGGCCGCGGTATCCTAACCGTGCAAAGGTAGCGC
#Sterna_fuscata[DJ1.4]       TAGCTGGTTGCCTGTGAA-ATGAATCTCAGTTC-CCTCCT-GAT-CCTCCT-CCCTGGACACA--AACCTTAACCTGCATGTAGTGGATCAAGAGCAATTTAAAGGAGGTACAGCTCCTTTAAAAAAGAGTACAATCTCCATTAGCGGATAACTA----CCTAAC-TTACTCATA-CATTGTAGGCCTTCAAGCAGCCATCAACAAAGAGTGCGTCAAAGCTCTATG-TATAAAAATCCAATAACAACACGATTCCCTTCCCACTAACAGGCTAACCTATACTAATAGGTGTATTAATGCTAAAATGAGTAACTCGGA-A-CTATCCCCTC--TCAAGCGCAAACTTACACCCCCATATTATTAACAGATAACAAAAC-AATATCTAAATTACAACAAGACTAAGATATTAA-TTTATT-CTGTTACCCCGACCCAGGAGCGCCCACTTAGAAAGATTAAAATCTGTAGAAGGAACTAGGCAAGCCCAAGGCCCGACTGTTTACCAAAAACATAGCCTTCAGCCCACCAAGTATTGAAGGTGATGCCTGCCCAGTGACAT-A-AAGTTTAACGGCCGCGGTATCCTAACCGTGCAAAGG-AGCGC
#Sterna_hirundo[DJ3.2]       TAGCTGGTTGCCTGTGAA-ATGAATCTAAGTTCCCCTC-T-GAC-TCTCCT-CCCCGGATACA--AACCTCAACCCCCATGTAGTGAGTCCGAAGTAATTTAAAGGAGGTACAGCTCCTTTAAAAAAGAATACAACCTCTATTAGTGGATAATTG----CCCGAC-TT-CTTATA-CACTGTAGGCCTTCAAGCAGCCACCAATAAAGAGTGCGTCAAAGCTCCCCA-TATAAAAATCCAATAACAACACGACTCCCTTCTTACTAACAGGCTAACCTATACCAATAGGAGTATCAATGCTAAAATGAGTAACTAGGG---CTATCCCCTC--TCAAGCGCAAGTTTACATCCTCGCATTATTAACAGACAACAAAACCAATATCTCAATTACAACAAGATTAAGATATTAA-TCCATT-CTGTTGTTCCAACCCAGGGGCGCCTACTTAGAAAGATTAAAATCTGTAAAAGGAACTAGGCAAACCCAGGGCCCGACTGTTTACCAAAAACATAGCCTTCAGCTCACCAAGTATTGAAGGTGATGCCTGCCCAGTGACAC-A-ATGTTTAACGGCCGCGGTATCCTAACCGTGCAAA--------
#Sterna_maxima[DJ1.1]        TAGCTGGTTGTCTGTGAA-ATGAATCTAAGTTCTCCTC-T-GAC-TCTTCT-CCCTGGATACA--AACCTCAACCCCCATGTAGTGAGTCAGAAGTAATTTAAAGGAGGTACAGCTCCTTTAAAAAAGAATACAATCTCTATTAGTGGATAATTG----TCTAAC-TT-CTTATA-CACTGTAGGCCTTCAAGCAGCCACCAATAAAGAGTGCGTCAAAGCTCCGTA-CATAAAAATCCAATAACAATACGACTCCCTTCTTACTAACAGGCTAACCTATACCAATAGGAGTATCAATGCTAAAATGAGTAACTAGG--A-CTACCCCCTC--TCAAGCGCAAGTTTACATCTTCACATTATTAACAGACAACAAAACCAATATCTCAATTGCAACAAGATTAAGATATTAA-TCCATT-CTGTTGTTCCAACCCAGGGGCGCCTACTTAGAAAGATTAAAATCTGTAAAAGGAACTAGGCAAACCCAGGACCCGACTGTTTACCAAAAACATAGCCTTCAGCCCACCAAGTATTGAAGGTGATGCCTGCCCAGTGACAC-A-ATGTTTAACGGCCGCGGTATCCTAACCGTGCGAAGGTAGCGC
#Sterna_sandvicensis[euryGB] TAGCTGGTTGTCTGTGAA-ATGAATCTAAGTTCTCCTC-T-GAC-TCTTCT-CCCTGGATACA--AACCTCAACCCCCATGTAGTGAGTCGGAAGCAATTTAAAGGGGGTACAGCTCCTTTAAAAAAGAATACAATCTCTATTAGTGGATAATTG----TTCAAC-TT-CCTATA-CACTGTAGGCCTTCAAGCAGCCACTAATAAAGAGTGCGTCAAAGCTCCATA-CATAAAAATCCAATAACAGCACGACTCCCTTCTTACTAACAGACTAACCTATACCAATAGGGGTATCAATGCTAAAATGAGTAACTAGG--A-CTACCCCCTC--TCAAGCGCAAGTTTACATCTTCATATTATTAACAGGCAATAAAACCAATATCTCAATTGCAACAAGATTAAGATATTAA-TCCATT-CTGTTGCTCCAACCCAGGGGCGCCTACTTAGAAAGATTAAAATCTGTAAAAGGAACTAGGCAAACCCAGGACCCGACTGTTTACCAAAAACATAGCCTTCAGCCCACCAAGTATTGAAGGTGATGCCTGCCCGGTGACAC-A-ATGTTTAACGGCCGCGGTATCCTAACCGTGCGAAGGTAGCGC

[Lamin]
#Alca_torda                            NNNNNNNNNNNNNNNNNNNNNNNNNNNNNNNNNNNNNNNNNNNNNNNNNNNNNNNNNNNNNNNNNNNNNNNNNNNNNNNNNNNNNNNNNNNNNNNNNNNNNNNNNNNNNNNNNNNNNNNNNNNNNNNNNNNNNNNNNNNNNNNNNNNNNNNNNNNNNNNNNNNNNNNNNNNNNNNNNNNNNNNNNNNNNNNNNNNNNNNNNNNNNNNNNNNNNNNNNNNNNNNNNNNNNNNNNNNNNNNNNN
#Gygis_alba                            TGTGGAYGCGGAGAACCGGCTGCAGACGCTGAAGGAAGAGCTCGAATTCCAGAAGAACATTTACAGCGAGGTGAGGTGCCATGTGCGGTGCCGGGCTTGCTTGGGCTAAC--ACCCC-------CCG------CCATGTGTTGTGTCCCCGTCCCCAAGCTGATCCCA-TCCCGAGGTGACACTGTGTCCCCTGGCCTGTCCCCAGGAGCTGCGGGAGACCAARCGTCGCCACGAGACTCGG
#Larus_fuscus                          TGTGGAYGCGGAGAACCGGCTGCAGACACTGAAGGAAGAGCTCGAATTCCAGAAGAACATTTACAGCGAGGTGAGGTGCCATGTGCGGTGCCGGGCTTGCTTGGGCTAAC--ACCCCTCCCCCCCCGCAA--TCCGTGTGTTGTGTCCCCGTCCCCAAGCTGATCCCAACCCCGAGGTGACACTGTGTCCCCTGGCCTGTCCCCAGGAGCTGCGGGAGACCAARCGTCGCCACGAGACTCGG
#Rynchops_niger                        TGTGGAYGCGGAGAACCGGCTGCAGACACTGAAGGAAGAGCTCGAATTCCAGAAGAACATTTACAGCGAGGTGAGGTGCCATGTGCGGTGCCAGGCTTGCTTGGGCTAAC--ACCCACC----CCCCCAAC-CCCCTGTGTTGTGTCCCCATTCCCAAGCTGATCCCA-CCCCAAGGCGACACTGTGTCCCCTGGCCTGTCCCCAGGAGCTGCGGGAGACCAARCGTCGCCACGAGACTCGG
#Sterna_antillarum                     TGTGGAYGCGGAGAACCGGCTGCAGACGCTGAAGGAAGAGCTCGAATTCCAGAAGAACATTTACAGCGAGGTGAGGTGCCGTGTGCGGTGCCGGGCTTGCTTGGGCTAAC--ACCCCCCCCTACTCCCCTC-CCCGTGTGTTGTGTCCCCGTCCCCAAGCTGATCCCA-CCCCGAGGTGACGCTGTGTCCCCTGGCCTGTCCCCAGGAGCTGCGGGAGACCAARCGTCGCCACGAGACTCGG
#Sterna_caspia                         TGTGGAYGCGGAGAACCGGCTGCAGACGCTGAAGGAAGAGCTCGAATTCCAGAAGAACATTTACAGCGAGGTGAGGTGCCGTGCGCGGTGCCGGGCTTGCTTGGGCTAAC--ACCCCCCC--ACCCGCCCCCTCCCTGTGTTGTGCCCCCGTCCCCAAGCTGATCCCA-CCCCGAGGTGACGCCGTGTCCCCTGGCCTGTCCCCAGGAGCTGCGGGAGACCAARCGTCGCCACGAGACTCGG
#Sterna_fuscata                        TGTGGAYGCGGAGAACCGGCTGCAGACGCTGAAGGAAGAGCTCGAATTCCAGAAGAACATTTACAGCGAGGTGAGGTGCCGTGTGCGGTGCCGGGCTTGCCTGGGCTAACGCACCCCCCC--AC--------ACCATGTGTTGTGTCCCCGTCCCCAAGCTGATCCCA-CCCCGAGGTGACGCTGTGTCCCCTGGCCTGTCCCCAGGAGCTGCGGGAGACCAARCGTCGCCACGAGACTCGG
#Sterna_hirundo                        TGTGGAYGCGGAGAACCGGCTGCAGACGCTGAAGGAAGAGCTCGAATTCCAGAAGAACATTTACAGCGAGGTGAGGCGCCGTGCGCGGTGCCGGGCTTGCTTGGGCTAAC--ACCCCCC---ACCCGCCCCCTCCGTGTGTTGTGCCCCCGTCCCCAAGCTGATCCCA-CCCCGAGGTGACGCTGTGTCCCCTGGCCTGTCCCCAGGAGCTGCGGGAGACCAARCGTCGCCACGAGACTCGG
#Sterna_maxima[2_1]                    TGTGGAYGCGGAGAACCGGCTGCAGACGCTGAAGGAAGAGCTCGAATTCCAGAAGAACATTTACAGCGAGGTGAGGTGCCGTGCGCGGTGCCGGGCTTGCTTGGGCTAAC--ACCCCCC---ACCCGCCCCCTCCGTGTGTTGTGCCCCTGTCCCCAAGCTGATCCCA-CCCCGAGGTGACGCTGTGTCCCCTGGCCTGTGCCCAGGAGCTGCGGGAGACCAARCGTCGCCACGAGACTCGG
#Sterna_sandvicensis                   TGTGGAYGCGGAGAACCGGCTGCAGACGCTGAAGGAAGAGCTCGAATTCCAGAAGAACATTTACAGCGAGGTGAGGTGCCGTGCGCGGTGCCGGGCTTGCTTGGGCTAAC--ACCCCCC---ACCCGCCCCCTCCGTGTGTTGTGCCCCCGTCCCCAAGCTGATCCCA-CCCCGAGGTGACGCTGTGTCCCCTGGCCTGTCCCCAGGAGCTGCGGGAGACCAARCGTCGCCACGAGACTCGG

[VIM]
#Alca_torda                                    NNNNNNNNNNNNNNNNNNNNNNNNNNNNNNNNNNNNNNNNNNNNNNNNNNNNNNNNNNNNNNNNNNNNNNNNNNNNNNNNNNNNNNNNNNNNNNNNNNNNNNNNNNNNNNNNNNNNNNNNNNNNNNNNNNNNNNNNNNNNNNNNNNNNNNNNNNNNNNNNNNNNNNNNNNNNNNNNNNNNNNNNNNNNNNNNNNNNNNNNNNNNNNNNNNNNNNNNNNNNNNNNNNNNNNNNNNNNNNNNNNNNNNNNNNNNNNNNNNNNNNNNNNNNNNNNNNNNNNNNNNNNNNNNNNNNNNNNNNNNNNNNNNNNNNNNNNNNNNNNNNNNNNNNNNNNNNNNNNNNNNNNNNNNNNNNNNNNNNNNNNNNNNNNNNNNNNNNNNNNNNNNNNNNNNNNNNNNNNNNNNNNNNNNNNNNNNNNNNNNNNNNNNNNNNNNNNNNNNNNNNNNNNNNNNNNNNNNNNNNNNNNNNNNNNN
#Gygis_alba                                    GTAAGCTGTTCCTGCTACTCCAGTTTAGACAGCTGTTCGATCATTAGCAAAAGAGTCCTGGATAGTTCCTTTTACTCTAGTATTTGAACCTGGATAAATGCAGTTGTGTGTGAATGTTTTTCTTA-GCTGTAACT-AGAATATTTGCAATAAC-TTAACCTTGGGTGGGAGGAGCTACTTTGTTCCTGGGCACAGATATTTTTATATATCAGTACATAGTGGGTGA-TTGG-TTTAGAT----GCCTGCTGAAGATGCTTTAAGGGGAACAGGGAGAAAATAGAGAAAAATAGCTTATCTTTCAGAGCAGGAGACCTCTTCATATACTAAATAGGGATGCTGAAAGTAGACACTAAAATCTGTTACACCTT----CTTTGAGGAGACGTTTCATCTAACCTATTGGTAACAATACATTTTCTTCTGCAGAAACCAACATTGAGTCTCAGCCAATGGTTGACACTCACTCGA
#Larus_fuscus[dominicanus]                     ----------------------------------------------GCAAAAGGGTCCTGTATAGTTCCTTTTACTCTAGTATTTGAACGTGGATAAGTGCAGTTGTGTGTGAATGTTTTTCTTA-ACTGTAACT-AGAATATTTGCAATTAC-TTAACCTTGGCTGGGACGAGCTACTTTGTTCCTGGGCACAGATATTTTTATATATCAGTACATAGCGGGTGA-TTGG-TTTAGAT----GCCTGCTGAAGATGCTTTAAGGGGAACAGGGAGAAAATAGAGAAAAATAGCTTATCTTTCAGAGTAGGAGACTTCTTCATATACTAAATAGGGATGCTAAAAGTAGACACTAAAATCTGTTACACCTT----CTTTGAGGAGGTGTTTCATCTAACCTATTGGTAACAATACATTTTCTTCT----------------------------------------------
#Rynchops_niger                                NNNNNNNNNNNNNNNNNNNNNNNNNNNNNNNNNNNNNNNNNNNNNNNNNNNNNNNNNNNNNNNNNNNNNNNNNNNNNNNNNNNNNNNNNNNNNNNNNNNNNNNNNNNNNNNNNNNNNNNNNNNNNNNNNNNNNNNNNNNNNNNNNNNNNNNNNNNNNNNNNNNNNNNNNNNNNNNNNNNNNNNNNNNNNNNNNNNNNNNNNNNNNNNNNNNNNNNNNNNNNNNNNNNNNNNNNNNNNNNNNNNNNNNNNNNNNNNNNNNNNNNNNNNNNNNNNNNNNNNNNNNNNNNNNNNNNNNNNNNNNNNNNNNNNNNNNNNNNNNNNNNNNNNNNNNNNNNNNNNNNNNNNNNNNNNNNNNNNNNNNNNNNNNNNNNNNNNNNNNNNNNNNNNNNNNNNNNNNNNNNNNNNNNNNNNNNNNNNNNNNNNNNNNNNNNNNNNNNNNNNNNNNNNNNNNNNNNNNNNNNNNNNNNNNNN
#Sterna_antillarum                             NNNNNNNNNNNNNNNNNNNNNNNNNNNNNNNNNNNNNNNNNNNNNNNNNNNNNNNNNNNNNNNNNNNNNNNNNNNNNNNNNNNNNNNNNNNNNNNNNNNNNNNNNNNNNNNNNNNNNNNNNNNNNNNNNNNNNNNNNNNNNNNNNNNNNNNNNNNNNNNNNNNNNNNNNNNNNNNNNNNNNNNNNNNNNNNNNNNNNNNNNNNNNNNNNNNNNNNNNNNNNNNNNNNNNNNNNNNNNNNNNNNNNNNNNNNNNNNNNNNNNNNNNNNNNNNNNNNNNNNNNNNNNNNNNNNNNNNNNNNNNNNNNNNNNNNNNNNNNNNNNNNNNNNNNNNNNNNNNNNNNNNNNNNNNNNNNNNNNNNNNNNNNNNNNNNNNNNNNNNNNNNNNNNNNNNNNNNNNNNNNNNNNNNNNNNNNNNNNNNNNNNNNNNNNNNNNNNNNNNNNNNNNNNNNNNNNNNNNNNNNNNNNNNNNNN
#Sterna_caspia                                 NNNNNNNNNNNNNNNNNNNNNNNNNNNNNNNNNNNNNNNNNNNNNNNNNNNNNNNNNNNNNNNNNNNNNNNNNNNNNNNNNNNNNNNNNNNNNNNNNNNNNNNNNNNNNNNNNNNNNNNNNNNNNNNNNNNNNNNNNNNNNNNNNNNNNNNNNNNNNNNNNNNNNNNNNNNNNNNNNNNNNNNNNNNNNNNNNNNNNNNNNNNNNNNNNNNNNNNNNNNNNNNNNNNNNNNNNNNNNNNNNNNNNNNNNNNNNNNNNNNNNNNNNNNNNNNNNNNNNNNNNNNNNNNNNNNNNNNNNNNNNNNNNNNNNNNNNNNNNNNNNNNNNNNNNNNNNNNNNNNNNNNNNNNNNNNNNNNNNNNNNNNNNNNNNNNNNNNNNNNNNNNNNNNNNNNNNNNNNNNNNNNNNNNNNNNNNNNNNNNNNNNNNNNNNNNNNNNNNNNNNNNNNNNNNNNNNNNNNNNNNNNNNNNNNNN
#Sterna_fuscata                                GTAAGCTGTTTCTGCTACTCCAGTTTAGACAGCTGTTCCATCATTAGCAGAAGGGTCCTGGATAGTTCCTTTTACTCTAGTATTTGAACCTGGATAAATGCAGTTGTGTGTGAATGTTTTTCTTA-GCTGTAACT-AGAATATTTGCAATTAC-TTAACCTTGGGTGGGAGAAGCTACTTTGTTCCTGGGCACAGATATTTTTATATATCAGTACATAGTGGGTGA-TTGG-TTTAGAT----GCCTGCTGAAGATGCTTTAAGGGGAACAGGGAGAAAATAGAGAAAAATAGCTCATCTTTGAGAGCAGGAGACTTC---ATCTACTAAATAGGGATGCTGAAAGCAGACACTAAAATCTGTTACACCTTACTTCTTTGAGGAGGCGTTTCATCTAACCTAGTGGTAACAATACATTTTCTTCTGCAGAAACCAACATTGAGTCTCAGCCAATGGTTGACACTCACTC--
#Sterna_hirundo                                -------------------------TAGACAGCTGTTTGATCATTAGCAAAAGGGTCCTGGATAGTTCCTTTTACTCTAGTATTTGAACCTGGATAAATGCAGTTGTGTGTGAATGTTTTTCTTA-GCTGTAACT-AGAATATTTGCAGTTACCTTAACCTTGGGTGGGAGGAGCTACTTTGTTCCTGGGCACAGATATTTTTATATATCAGTACATAGTGGGTGA-TTGG-TTTAGAT--------GCTGAAGATGCTTTAAGGGGAACAGG-AGAAAATAGAGAAAAATAGCTTATCTTTCAGAGCAGGAGACTTCTTCATATACTAAATAGGGATGCTGAAAGTAGACACTAAAATCTGTTACACCTTACTTCTTTGAGGAGGCATTTCATCTAACCTAGTGGTAACAATATATTTTCTTCTGCAGAAACC-------------------------------------
#Sterna_maxima                                 GTAAGCTGTTTCTGCTGCTCCAGTTTAGACAGCTGTTTGATCATTAGCAAAAGGGTCCTGGATAGTTCCTTTTACTCTAGTATTTGAACCTGGATAAATGCAGTTGTGTGTGAATGTTTTTCTTA-GCTGTAACT-AGAATATTTGCAGTTAC-TTAACCTTGGGTGGGAGGAGCTACTTTGTTCCTGGGCACAGATATTTTTATATATCAGTACATAGTGGGTGA-TTGG-TTTAGATAGATGCCTGCTGAAGATGCTTTAAGGGGAACAGG-AGAAAATAGAGAAAAATAGCTTATCTTTCAGAGCAGGAGACTTCTTCATATACTAAATAGGGATGCTGAAAGTAGACACTAAAATCTGTTACACCTTACTTCTTTGAGGAGGCATTTCATCTAACCTAGTGGTAACAATACATTTTCTTCTGCAGAAACCAACATTGAGTCTCAGCCAATGGTTGACACTCACTC--
#Sterna_sandvicensis                           NNNNNNNNNNNNNNNNNNNNNNNNNNNNNNNNNNNNNNNNNNNNNNNNNNNNNNNNNNNNNNNNNNNNNNNNNNNNNNNNNNNNNNNNNNNNNNNNNNNNNNNNNNNNNNNNNNNNNNNNNNNNNNNNNNNNNNNNNNNNNNNNNNNNNNNNNNNNNNNNNNNNNNNNNNNNNNNNNNNNNNNNNNNNNNNNNNNNNNNNNNNNNNNNNNNNNNNNNNNNNNNNNNNNNNNNNNNNNNNNNNNNNNNNNNNNNNNNNNNNNNNNNNNNNNNNNNNNNNNNNNNNNNNNNNNNNNNNNNNNNNNNNNNNNNNNNNNNNNNNNNNNNNNNNNNNNNNNNNNNNNNNNNNNNNNNNNNNNNNNNNNNNNNNNNNNNNNNNNNNNNNNNNNNNNNNNNNNNNNNNNNNNNNNNNNNNNNNNNNNNNNNNNNNNNNNNNNNNNNNNNNNNNNNNNNNNNNNNNNNNNNNNNNNNNN

[ACL]
#Alca_torda                    NNNNNNNNNNNNNNNNNNNNNNNNNNNNNNNNNNNNNNNNNNNNNNNNNNNNNNNNNNNNNNNNNNNNNNNNNNNNNNNNNNNNNNNNNNNNNNNNNNNNNNNNNNNNNNNNNNNNNNNNNNNNNNNNNNNNNNNNNNNNNNNNNNNNNNNNNNNNNNNNNNNNNNNNNNNNNNNNNNNNNNNNNNNNNNNNNNNNNNNNNNNNNNNNNNNNNNNNNNNNNNNNNNNNNNNNNNNNNNNNNNNNNNNNNNNNNNNNNNNNNNNNNNNNNNNNNNNNNNNNNNNNNNNNNNNNNNNNNNNNNNNNNNNNNNNNNNNNNNNNNNNNNNNNNNNNNNNNNNNNNNNNNNNNNNNNNNNNNNNNNNNNNNNNNNNNNNNNNNNNNNNNNNNNNNNNNNNNNNNNNNNNNNNNNNNNNNNNNNNNNNNNNNNNNNNNNNNNNNNNNNNNNNNNNNNNNNNNNNNNNNNNNNNNNNNNNNNNNNNNNNNNNNNNNNNNNNNNNNNNNNNNNNNNNNNNNNNNNNNNNNNNNNNNNNNNNNNNNNNN
#Gygis_alba                    GTTGAAACCATGAATTACCCACAGGTGAGCGAGGGATCTAGAAGAAGCCCAAGAAAAGAAGGAAGATCTTGTCAATAGGGCACCAGTATCTCTCAAACCACGATGGCATTAGCAAATTGGCTTCGTCTTCTAATTTAGCAGATAAATGCCTCAGTTCTAACTCCTTACAGACTCTAAGGAGGATACTGGAATTGCATAGCAAATTCTAATGCTGGACTTGCAACTTTTGTAAGGGGAGCTCAGCACCTCTTTGTGAGGAGTGACTACTTT-GGGTTGGTTAAAATACAGTGCTGCTCTAATATGCAAGGGCGAG-AAAAAAA-A-TTCTCTGAACAGTGCATTGAGACTGCTGTGAAGATCACAGTAGACTGGATCCATGTGCTGGGCCCTCCTGCGTGAGCGGGCAGCATGACCTCCCGGAGGCCTGACCATGCAGATCATGCCTCTGAGCAGCTGTTTCCCTTCCCTGCCCTGCCGCATTTGTTAAGGGGGCAACACTGGGGGGTACTAATGGTTTGCTTTATCTTCATGCAGATCCG
#Larus_fuscus                  GTTGAAACCATGAATTACCCACAGGTGAGTGAGGGATCTAGAAGAAGCCCAAGAAAAGATGCAAGATCTTGTCAGTAGGGTACCAGTGTCTCTTAAACCATGATGGCATTAGCAAATTGGCGTCGTCTTCTAATTTAGCAGATAAATGCCTCAGTTCTAACTCCTTACAGACTCTAAAGAGGATACTGGAATTGCATAGCAAATTCTAATGCCGGACTTGCAATTTTTGTAAGAGGGGCTCAGCACCTCTGTGTTAGGAGTAACTACTTTTGGGTTGGTTAAAATACGGTGCTGCTCTAATGTGCAAGGGCGAGAAAAAAAATAATTCTCTGAACAGTGCATTGAGACTGCTGTGAAGATCACAGTAGACTGGATCCATGTGCTGGGCCGTCCTGCGTGAGGGCACAGCACAACCTCCTGGAGGCCTGACCATGCAGATCATGCCTCTGAGCAGCTGTTTCCCTTCCCTGCCCTGCAGCATTTGTTAGAGGGGCAACACTGGGGGGTACTAATGGTTTGCTTTATCTTCATGCAGATCCG
#Rynchops_niger                NNNNNNNNNNNNNNNNNNNNNNNNNNNNNNNNNNNNNNNNNNNNNNNNNNNNNNNNNNNNNNNNNNNNNNNNNNNNNNNNNNNNNNNNNNNNNNNNNNNNNNNNNNNNNNNNNNNNNNNNNNNNNNNNNNNNNNNNNNNNNNNNNNNNNNNNNNNNNNNNNNNNNNNNNNNNNNNNNNNNNNNNNNNNNNNNNNNNNNNNNNNNNNNNNNNNNNNNNNNNNNNNNNNNNNNNNNNNNNNNNNNNNNNNNNNNNNNNNNNNNNNNNNNNNNNNNNNNNNNNNNNNNNNNNNNNNNNNNNNNNNNNNNNNNNNNNNNNNNNNNNNNNNNNNNNNNNNNNNNNNNNNNNNNNNNNNNNNNNNNNNNNNNNNNNNNNNNNNNNNNNNNNNNNNNNNNNNNNNNNNNNNNNNNNNNNNNNNNNNNNNNNNNNNNNNNNNNNNNNNNNNNNNNNNNNNNNNNNNNNNNNNNNNNNNNNNNNNNNNNNNNNNNNNNNNNNNNNNNNNNNNNNNNNNNNNNNNNNNNNNNNNNNNNNNNNNNNNNNNN
#Sterna_antillarum             NNNNNNNNNNNNNNNNNNNNNNNNNNNNNNNNNNNNNNNNNNNNNNNNNNNNNNNNNNNNNNNNNNNNNNNNNNNNNNNNNNNNNNNNNNNNNNNNNNNNNNNNNNNNNNNNNNNNNNNNNNNNNNNNNNNNNNNNNNNNNNNNNNNNNNNNNNNNNNNNNNNNNNNNNNNNNNNNNNNNNNNNNNNNNNNNNNNNNNNNNNNNNNNNNNNNNNNNNNNNNNNNNNNNNNNNNNNNNNNNNNNNNNNNNNNNNNNNNNNNNNNNNNNNNNNNNNNNNNNNNNNNNNNNNNNNNNNNNNNNNNNNNNNNNNNNNNNNNNNNNNNNNNNNNNNNNNNNNNNNNNNNNNNNNNNNNNNNNNNNNNNNNNNNNNNNNNNNNNNNNNNNNNNNNNNNNNNNNNNNNNNNNNNNNNNNNNNNNNNNNNNNNNNNNNNNNNNNNNNNNNNNNNNNNNNNNNNNNNNNNNNNNNNNNNNNNNNNNNNNNNNNNNNNNNNNNNNNNNNNNNNNNNNNNNNNNNNNNNNNNNNNNNNNNNNNNNNNNNNN
#Sterna_caspia                 NNNNNNNNNNNNNNNNNNNNNNNNNNNNNNNNNNNNNNNNNNNNNNNNNNNNNNNNNNNNNNNNNNNNNNNNNNNNNNNNNNNNNNNNNNNNNNNNNNNNNNNNNNNNNNNNNNNNNNNNNNNNNNNNNNNNNNNNNNNNNNNNNNNNNNNNNNNNNNNNNNNNNNNNNNNNNNNNNNNNNNNNNNNNNNNNNNNNNNNNNNNNNNNNNNNNNNNNNNNNNNNNNNNNNNNNNNNNNNNNNNNNNNNNNNNNNNNNNNNNNNNNNNNNNNNNNNNNNNNNNNNNNNNNNNNNNNNNNNNNNNNNNNNNNNNNNNNNNNNNNNNNNNNNNNNNNNNNNNNNNNNNNNNNNNNNNNNNNNNNNNNNNNNNNNNNNNNNNNNNNNNNNNNNNNNNNNNNNNNNNNNNNNNNNNNNNNNNNNNNNNNNNNNNNNNNNNNNNNNNNNNNNNNNNNNNNNNNNNNNNNNNNNNNNNNNNNNNNNNNNNNNNNNNNNNNNNNNNNNNNNNNNNNNNNNNNNNNNNNNNNNNNNNNNNNNNNNNNNNN
#Sterna_fuscata                ------------------------------------------------------------------------CAGTAGGGTACCAGTGTCTCTTAAACCACGATGGCATTAGCAAATTGGCTTCATCTCGTAATTTAGCAGATAAATGCCTCAGTTCTAACTCCTTACAGACTCTAAGGAGGATACTGGAATCGCATAGCAAATTCTAATGCCGGACTTGCAATTTTTGTAAGAGGAGCTCAGCACCTCTTTGTTAGGAGTGACTGCTTT-GGGTTGGTTAAAATACAGTGCCGCTCTAATGTGCGGGGGCGAGAAAAAAAA-ACTTCTCTGAACAGTGCATTGAGACTGCTGTGAAGATCACAGCAGACTGGATCCGTGTGCTGGGCCGTCCTGCGTGAGGGCGCAGCACGACCTCCCGGAGGCCTGCCCATGCAGATCATGCCTCTGAGCAGCTGTTTCCCTTCC-T-----------------------------------------------------------------------
#Sterna_hirundo                GTTGAAACCATGAATTACCCACAGGTGAGTGAGGGATCTAGAAGAAGCCCAAGAAAAGAAGGAAGATCTTGTCAGTAGGGTACCAGTGTGTCTTAAACCACGATGGCATTAGCAAATTGGCTTCGTCTTCTAATTTAGCAGATAAATGCCTCAGTTCTAACTCCTTACAGACTCTGAGGAGGATACTGGAATTGCATAGCAAATTCTAATGCCGGCCTTGCAATTTTTGTAAGAGGAGCTCAGCACCTCTTTGTTAGGAGTGACTACTTT-GGGTTGGTTAAAATACAGTGCCGCTCTAATGTGCGAGGGCGAGGAAAAAAA-ACTTCTCTGAACAGTGCATTGAGACTGCTGTGAAGATCACAGTAGACTGGTTCCGTGTGCTGGGCCGTCCTGCGTGAGGGCGCAGCACGACCTCCCGGAGGCCTGACCATGCAGATCATGCCTCTGAGCAGCTGTTTCCCTTCCCTGCCCTGCAGCATTTGTTAGGGGGGCAACACTGGGGGGTACTAATGGTTTGCTTTATCTTCATGCAGATCCG
#Sterna_maxima                 GTTGAAACCATGAATTACCCACAGGTGAGTGAGGGATCTAGAAGAAGCCCAAGAAAAGAAGGAAGATCTTGTCAGAAGGGTACCAGTGTGTCTTAAACCACGATGGCATTAGCAAATTGGCTTTGTCTTCTAATTTAGCAGATAAATGCCTCAGTTCTAACTCCTTACAGACTCTGAGGAGGATACTGGAATTGCATAGCAAATTCTAATGCCGGACTTGCAATTTTTGTAAGAGGAGCTCAGCACCTCTTTGTTAGGAGTGACTACTTT-GGGTTGGTTAAAATACAGTGCTGCTCTAATGTGCGAGGGCGAG-AAAAAAA--CTTCTCTGAACAGTGCATTGAGACTGCTGTGAAGTTCACAGTAGACTGGTTCCGTGTGCTGGGCCGTCCTGCGTGAGGGCGCAGCACGACCTCCCGGAGGCCTGACCATGCAGATCATGCCTCTGAGCAGCTGTTTCCCTTCCCTGCCCTGCAGCATTTGTTAGGGGGGCAACACTGGGGGGTACTAATGGTTTGCTTTATCTTCATGCAGATCCG
#Sterna_sandvicensis           NNNNNNNNNNNNNNNNNNNNNNNNNNNNNNNNNNNNNNNNNNNNNNNNNNNNNNNNNNNNNNNNNNNNNNNNNNNNNNNNNNNNNNNNNNNNNNNNNNNNNNNNNNNNNNNNNNNNNNNNNNNNNNNNNNNNNNNNNNNNNNNNNNNNNNNNNNNNNNNNNNNNNNNNNNNNNNNNNNNNNNNNNNNNNNNNNNNNNNNNNNNNNNNNNNNNNNNNNNNNNNNNNNNNNNNNNNNNNNNNNNNNNNNNNNNNNNNNNNNNNNNNNNNNNNNNNNNNNNNNNNNNNNNNNNNNNNNNNNNNNNNNNNNNNNNNNNNNNNNNNNNNNNNNNNNNNNNNNNNNNNNNNNNNNNNNNNNNNNNNNNNNNNNNNNNNNNNNNNNNNNNNNNNNNNNNNNNNNNNNNNNNNNNNNNNNNNNNNNNNNNNNNNNNNNNNNNNNNNNNNNNNNNNNNNNNNNNNNNNNNNNNNNNNNNNNNNNNNNNNNNNNNNNNNNNNNNNNNNNNNNNNNNNNNNNNNNNNNNNNNNNNNNNNNNNNNNNNNNNN;
end;
